# Supplementary material for: Machine learning models identify molecules active against the Ebola virus in vitro
Source: F1000Res. 2017 Jan 17;4:1091. Originally published 2015 Oct 20. [Version 3] doi: 10.12688/f1000research.7217.3 (PMC4706063; doi:10.12688/f1000research.7217.3)
Supplement: Supplementary file 2 [file f1000research-4-11510-s0000.tgz]

Archive with 1 entries (1 files):
- 1d0267f7-95e6-4520-b044-6dc658f750ef.xlsx
