# Supplementary material for: Machine learning models identify molecules active against the Ebola virus in vitro
Source: F1000Res. 2017 Jan 17;4:1091. Originally published 2015 Oct 20. [Version 3] doi: 10.12688/f1000research.7217.3 (PMC4706063; doi:10.12688/f1000research.7217.3)
Supplement: Supplementary file 2 [file f1000research-4-11510-s0000.tgz › 1d0267f7-95e6-4520-b044-6dc658f750ef.xlsx]

## Sheet: MicrosourceSpectrum scored with
Name	therap	ref	cas#	source	status	tradename	Ebola EBOV rep N868 USES CHLOROQUINE AND TOREMIFENE	Ebola EBOV rep N868 USES CHLOROQUINE AND TOREMIFENE#Prediction	Ebola EBOV rep N868 USES CHLOROQUINE AND TOREMIFENE_ClosestDistance	Ebola pseudoviral N868	Ebola pseudoviral N868#Prediction	Ebola pseudoviral N868_ClosestDistance
VINCRISTINE SULFATE	antineoplastic	Int Pharmacodyn Ther 157:299 (1965)	2068-78-2	Vinca rosea; 37231, NSC-67574	USP, INN, BAN, JAN	ONCOVIN	49.2636	TRUE	0.197816	49.608	TRUE	0.197816
PROCHLORPERAZINE EDISYLATE	antiemetic, antipsychotic, treatment of vertigo	C R SeancesSoc Biol Ses Fil 152:1371 (1958); Can Psychiatr Assoc J 14:267 (1969); Br J Clin Pract 42:228 (1988)	1257-78-9, 84-02-6 [prochlorperazine maleate], 58-38-8 [prochlorperazine]	synthetic; Bay A-173; RP-6140, SKF-4657	USP, JAN	COMPAZINE	46.8473	TRUE	0.349831	38.5688	TRUE	0.349831
PERPHENAZINE	antipsychotic	Obstet Gynecol 14:337 (1959); J Endocrinol 94, 267 (1982); J Clin Pharmacol 50:73 (2010)	58-39-9	synthetic	USP, INN, BAN, JAN	TRILAFON	45.9171	TRUE	0.010134	37.476	TRUE	0.010134
TRIFLUOPERAZINE HYDROCHLORIDE	antipsychotic	Arzneim forsch 27:866 (1977); Anal Profiles Drug Subs 9:543 (1980)	440-17-5, 117-89-5 [trifluoperazine]	synthetic	USP, INN, BAN, JAN	STELAZINE	45.8517	TRUE	0.0633486	34.3735	TRUE	0.0633486
VINBLASTINE SULFATE	antineoplastic, spindle poison	J Clin Oncol 14:527 (1996); Beitr Onkol 6:95 (1981)	143-67-9, 865-21-4 [vinblastine]	Vinca rosea	USP, INN, BAN, JAN	VELBAN	45.7101	TRUE	0.199205	45.8997	TRUE	0.199205
CHLORPROMAZINE	antiemetic, antipsychotic	Eur J Pharmacol 11:303 (1970); Toxicol Appl Pharmacol 18:185 (1971)	50-53-3	synthetic	USP, INN, BAN, JAN	THORAZINE	42.4922	TRUE	0.00709382	37.5345	TRUE	0.00709382
AMIODARONE HYDROCHLORIDE	adrenergic agonist, coronary vasodilator, Ca channel blocker	Adv Drug Res 16: 309 (1987)	1951-25-3	synthetic	USAN, INN, BAN, JAN	CORDARONE	42.3544	TRUE	0.0318199	35.2091	TRUE	0.0318199
FLUPHENAZINE HYDROCHLORIDE	antipsychotic, H1 antihistamine	Ill Med J 119:398 (1961); Am J Psychiat 123:1303 (1967); Schizophr Res 53:25 (2002); Schizophr Bull 33:1379 (2007)	146-56-5	synthetic	USP, BAN, JAN	PROLIXIN	41.5903	TRUE	0.193801	30.9999	TRUE	0.193801
AMODIAQUINE DIHYDROCHLORIDE	antimalarial	Arzneim Forsch 22:1230 (1972); Anal Profiles Drug Subs 21:43 (1992)	6398-98-7, 69-44-3 [anhydrous], 86-42-0 [amodiaquine]	synthetic	USP, INN, BAN	CAMOQUIN	37.26	TRUE	0.174371	29.1594	TRUE	0.174371
TRIFLUPROMAZINE HYDROCHLORIDE	antipsychotic	Anal Profiles Drug Subs 2:523 (1973)	1098-60-8, 146-54-3 [triflupromazine]	synthetic	USP, INN, BAN	VESPRIN	37.1512	TRUE	0.0314302	29.8063	TRUE	0.0314302
THIOTHIXENE	antipsychotic	Psychopharmacologica 12:142 (1968); Anal Profiles Drug Subs 18:527 (1989)	5591-45-7, 3313-26-6 [//Z//]	synthetic; P-4657B	USP, INN, BAN, JAN	NAVANE	36.4839	TRUE	0.0141876	38.5686	TRUE	0.0141876
TOREMIPHENE CITRATE	antineoplastic, anti-estrogen	Drugs 54:141 (1997); Drugs Aging 11:261 (1997)	89778-27-8	synthetic; FC-1157a	USAN, INN, BAN	FARESTON	33.9984	TRUE	0.467508	32.5064	TRUE	0.467508
THIORIDAZINE HYDROCHLORIDE	antipsychotic	Toxicol Appl Pharmacol 18:185 (1971); Curr Ther Res 21:587 (1977)	130-61-0, 50-52-2 [thioridazine]	synthetic	USP, INN, BAN	MELLARIL	32.5011	TRUE	0.0318198	29.8051	TRUE	0.0318198
PROMAZINE HYDROCHLORIDE	antipsychotic	Lancet. 273:925 (1957); Br Med J 1: 595 (1960); Pharmacology 33:311 (1986); J Biochem Toxicol 5:245 (1990)	53-60-1, 58-40-2 [promazine]	synthetic; RP-3276, Wy-1094, A-145	USP, INN, BAN	SPARINE	31.9821	TRUE	0.140927	30.1619	TRUE	0.140927
CHLOROQUINE DIPHOSPHATE	antimalarial, antiamebic, antirheumatic, intercalating agent	Anal Profiles Drug Subs 5:61 (1976); Ann Rheum Dis 43:200 (1984); Br J Rheumatol 26:279 (1987)	50-63-5	synthetic	USP, BAN	ARALEN	31.3769	TRUE	0.497859	24.5486	TRUE	0.497859
TAMOXIFEN CITRATE	estrogen antagonist, antineoplastic	J Clin Oncol 13:513 (1995); N Engl J Med 339:1609 (1998)	54965-24-1, 10540-29-1 [tamoxifen]	synthetic; ICI-46474	USP, INN, BAN, JAN	SOLTAMOX	31.1176	TRUE	0.470825	30.6736	TRUE	0.470825
CLOMIPHENE CITRATE	gonad stimulating principle	Fertil Steril 12:402 (1961); 28:707 (1977); Hum Reprod Update 2:483 (1996)	50-41-9, 911-45-5 [clomiphene]	synthetic; MRL-41, MER-41	USP, INN, BAN	CLOMID	31.0391	TRUE	0.468006	29.6257	TRUE	0.468006
ACETOPHENAZINE MALEATE	antipsychotic	Am J Psychiatry 118:358 (1961); Arch Gen Psychiatry 24:273 (1971)	5714-00-1	synthetic; SCH-6673	USAN	TINDAL	30.9406	TRUE	0.452066	24.3587	TRUE	0.452066
HYDROXYCHLOROQUINE SULFATE	antimalarial, lupus suppressant	Nat. Rev. Rheumatol. (2010), 6(1), 10-11; Am. J. Trop. Med. Hyg. (1956), 5, 681-5; J. Am. Chem. Soc. (1950), 72, 1814-15	747-36-4, 118-42-3 [hydroxychloroquine]	synthetic	USP-XXII, INN	PLAQUENIL	30.6833	TRUE	0.250978	24.0184	TRUE	0.250978
BEPRIDIL HYDROCHLORIDE	antiarrhythmic	Therapie 32:485 (1977); 36:123 (1981); Am J Cardiol 61:1210 (1988)	74764-40-2	synthetic; CERM-1978	USAN, INN, BAN, JAN	BEPADIN	30.5456	TRUE	0.0314138	28.3266	TRUE	0.0314138
CHLORPROTHIXENE HYDROCHLORIDE	antipsychotic	J Med Chem 36: 2219 (1993)	113-59-7	synthetic; N-714, RO-4-0403	USP-XIII, INN, BAN, JAN	TARACTAN	30.2343	TRUE	0.0318199	38.0012	TRUE	0.0318199
QUINACRINE HYDROCHLORIDE	anthelmintic, antimalarial, intercalating agent	J Pharmacol Exp Ther 81:307 (1944); Am J Psychiatry 102:805 (1946); Life Sci 36:277 (1985)	6151-30-0, 69-05-6 [anhydrous], 83-89-6 [quinacrine]	synthetic; RP-866, SN-390	USP-XXII, INN, BAN	ATABRINE	29.7374	TRUE	0.4749	22.2517	TRUE	0.4749
PAROXETINE HYDROCHLORIDE	antidepressant	Psychopharmacology 127:73 (1996);132:296 (1997);159:266 (2002); Br J Psychiatry 175:120 (1999)	61869-08-7	synthetic	USP, INN, BAN	PAXIL	27.6904	TRUE	0.0324431	26.9898	TRUE	0.0324431
ACEPROMAZINE MALEATE	sedative	J Toxicol Environ Health 7:745 (1981); Can Vet J 35:458 (1994)	3598-37-6	synthetic; 1522-CB	USP, INN, BAN	ATRAVET	26.9689	TRUE	0.350445	23.3879	TRUE	0.350445
CLOMIPRAMINE HYDROCHLORIDE	antidepressant	Clin Pharm 9:165 (1990)	17321-77-6, 303-49-1 [clomipramine]	synthetic; G-34586	USP, INN, BAN, JAN	ANAFRANIL	26.4857	TRUE	0.0314302	37.8899	TRUE	0.0314302
ETHOPROPAZINE HYDROCHLORIDE	antiparkinsonian, anticholinergic	J. Pharm. Pharmacol. (1998), 50(11), 1299-1305; Compt. Rend. (1951), 232, 2232-3; J. Physiol. (1950), 42, 877-89	1094-08-2, 522-00-9 [ethopropazine]	synthetic	USP-XXIII, INN, BAN	PARSIDOL	26.2948	TRUE	0.0315606	26.4225	TRUE	0.0315606
PIPERACETAZINE	antipsychotic	Curr Ther Res 16:124 (1974); JAMA 215:783 (1971)	3819-00-9	synthetic; PC-1421	USAN, USP-XXII, INN	QUIDE	26.1263	TRUE	0.0111474	20.6771	TRUE	0.0111474
CLEMASTINE FUMARATE	antihistaminic	Boll Chim Pharm 106:467 (1967)	14976-57-9, 15686-51-8 (base)	synthetic	USAN, BAN	TAVIST	25.61	TRUE	0.293174	25.138	TRUE	0.293174
PROMETHAZINE HYDROCHLORIDE	antihistaminic	Coll Czech Chem Commun 34:1019 (1969); Anal Profiles Drug Subs 5:429 (1976)	58-33-3, 60-87-7 [promethazine]	synthetic; RP-3277	USP, INN, BAN, JAN	PHENERGAN	24.4162	TRUE	0.156803	24.7813	TRUE	0.156803
PYRONARIDINE TETRAPHOSPHATE	antimalarial	Lancet 347:24 (1996); J Antimicrob Chemother 37:511 (1996)	76748-86-2	synthetic	INN		23.6229	TRUE	0.758857	17.1603	TRUE	0.758857
RALOXIFENE HYDROCHLORIDE	antiestrogen	Reprod Toxicol 12:217 (1998); JAMA 281:2189 (1999); 282:637 (1999)	82640-04-8	synthetic; LY-156758	USAN, INN, BAN	EVISTA	22.3981	TRUE	0.522303	14.3153	TRUE	0.522303
CLOPERASTINE HYDROCHLORIDE	antitussive	Eur Rev Med Pharmacol Sci 5:227 (1983); Internista 10:153 (2002); Can J Physiol Pharmacol 87:893 (2009); Ther Clin Risk Manag. 7:83 (2011)	3703-76-2	synthetic; HT-11	INN, JAN	NOTUSSIL	22.1802	TRUE	0.348809	22.9142	TRUE	0.348809
TILORONE	antiviral	Science 169:1213 (1970); Proc Soc Exp Biol Med 137:357 (1971)	27591-69-1, 27591-97-5 [tilorone]	synthetic	USAN, INN		20.8028	TRUE	0.523703	17.7355	TRUE	0.523703
OXFENDAZOLE	anthelmintic	Am J Vet Res 38:465 (1977)	53716-50-0	synthetic; RS-8858	USP, INN, BAN	SYNANTHIC	20.4093	TRUE	0.0763661	16.507	TRUE	0.0763661
NICLOSAMIDE	anthelmintic, teniacide	ACS Med. Chem. Letters (2010), 1(9), 454-459; J. Parasitol. (1965), 51(4), 519-22; Ann. Trop. Med. Parasitol. (1964), 58(2), 132-46	50-65-7	synthetic; BAY-2353	USAN, INN, BAN	NICLOSIDE	20.3752	TRUE	0.00405361	16.4288	TRUE	0.00405361
IMIPRAMINE HYDROCHLORIDE	antidepressant	Comp. Biochem. Physiol., Part C: Toxicol. Pharmacol. (1987), 86(2), 225-32; Nature (1979), 281(5727), 148-50; J. Ment. Sci. (1962), 108, 101-4	113-52-0, 50-49-7 [imipramine]	synthetic	USP, INN, BAN, JAN	TOFRANIL	19.8433	TRUE	0.0314302	31.123	TRUE	0.0314302
NEFAZODONE HYDROCHLORIDE	antidepressant	Psychopharmacol Bull 26:147, 311 (1990); N Engl J Med 342:1462 (2000)	82752-99-6	synthetic; MJ-1374-1, BMY-1374	USAN, INN, BAN	SERZONE	19.1566	TRUE	0.00810722	14.4035	TRUE	0.00810722
CLEMIZOLE HYDROCHLORIDE	H1-antihistamine	Ann 575:162 (1952)	1163-36-6, 442-52-4(base)	synthetic; AL-20	INN, BAN, JAN		18.6491	TRUE	0.473069	12.9065	TRUE	0.473069
TRIMEPRAZINE TARTRATE	antipruritic	J Pharm Pharmacol 18:19 (1966)	4330-99-8, 41375-66-0 [replaced], 84-96-8 [trimeprazine]	synthetic;Bay-1219, RP-6549	USP, INN, BAN, JAN	TEMARIL	18.6454	TRUE	0.456994	16.9526	TRUE	0.456994
BENZBROMARONE	uricosuric	J Rheumatol 2:437 (1975); 3:305 (1976); Eur J Clin Pharmacol 19:431 (1981)	3562-84-3	synthetic; MJ-10061, L-2214	USAN, INN, BAN	DESURIC	18.3429	TRUE	0.499085	12.9867	TRUE	0.499085
FLUNARIZINE HYDROCHLORIDE	vasodilator	Drugs (1984), 29(1), 6-44; Arzneim. Forsch. (1978), 28(11), 2082-7; Arch. Int. Pharmacodyn. Ther. (1973), 204(1), 37-55	30484-77-6, 52468-60-7 [flunarazine]	synthetic; R-14950	USAN, INN, BAN, JAN	FLUGERAL	18.156	TRUE	0.295275	15.6398	TRUE	0.295275
FIPEXIDE HYDROCHLORIDE	psychostimulant	hepatotoxic at clinical dose (600mg)	34161-24-5	synthetic	INN		17.7599	TRUE	0.44352	16.9382	TRUE	0.44352
CHLORCYCLIZINE HYDROCHLORIDE	H1-antihistamine	J Pharmacol Exp Ther 96:388 (1949)	1620-21-9, 82-93-9 [base]	synthetic	USP XXI, INN, BAN	DI-PARALENE	17.7275	TRUE	0.194878	15.7407	TRUE	0.194878
GLAFENINE	analgesic	Chim. Therap. (1966), (2), 65-70; J. Med. Chem. (1979), 22(5), 554-9; Arch. Int. Pharmacodyn. Ther. (1976), 224(1), 30-42	3820-67-5	synthetic; R-1707	INN, JAN		17.0328	TRUE	0.480985	11.7788	TRUE	0.480985
DOXEPIN HYDROCHLORIDE	antidepressant	Drugs 13:161 (1977); Clin Ther 7:181 (1985)	1229-29-4, 1668-19-5 [doxepin], 4698-39-9 [(//E//)-isomer], 25127-31-5 [(//Z//)-isomer]	synthetic; P-3693A	USP, INN, BAN	SINEQUAN	16.9566	TRUE	0.0314791	24.8584	TRUE	0.0314791
FENBENDAZOLE	anthelmintic	Res. Vet. Sci. (2004), 76(2), 95-108; Br. Vet. J. (1979), 135(4), 318-23; Am. J. Vet. Res. (1978), 39(6), 1037-8	43210-67-9	synthetic; Hoe-881V	USAN, INN, BAN	PANACUR	16.7369	TRUE	0.295767	12.3948	TRUE	0.295767
PHENOXYBENZAMINE HYDROCHLORIDE	alpha adrenergic blocker	J Clin Invest 49:2036 (1970); Arch Gen Psychiatry 29:402 (1973); J Thorac Cardiovasc Surg 126:448 (2003)	63-92-3, 59-96-1 [phenoxybenzamine]	synthetic	USP	DIBENZYLINE	16.6099	TRUE	0.0314791	17.6309	TRUE	0.0314791
DIBUCAINE HYDROCHLORIDE	anesthetic (local)	Pharmazie (1972), 27(8), 522-3; Arzneim. Forsch. (1958), 8, 181-90; N. Engl. J. Med. (1960), 263, 748-50,963-5	61-12-1, 85-79-0 [dibucaine]	synthetic	USP, INN, BAN	NUPERCAINAL	16.5465	TRUE	0.0315606	9.88371	TRUE	0.0315606
CITALOPRAM HYDROBROMIDE	antidepressant, 5HT reuptake inhibitor	Eur J Pharmacol 41:153 (1977); J Clin Psychiatry 61:896 (2000); 63:331 (2002)	59729-33-8	synthetic	USAN	CELEXA	16.2081	TRUE	0.0584916	14.5292	TRUE	0.0584916
LOXAPINE SUCCINATE	antipsychotic	Drugs (1978), 15(3), 198-217; Dis. Nerv. Syst. (1975), 36(7), 361-4; Arzneim. Forsch. (1965), 15(8), 841-3	27833-64-3, 1977-10-2 [loxapine]	synthetic; CL-71563	USP	LOXAPINE	15.9008	TRUE	0.309175	13.5866	TRUE	0.309175
DIPHENYLPYRALINE HYDROCHLORIDE	antihistaminic	Eur. J. Pharmacol. (2005), 506(3), 237-240; J. Pharmacol. Exp. Ther. (1968), 160(1), 243-8; J. Clin. Pharmacol. J. New Drugs (1968), 8(1), 42-53	132-18-3 147-20-6 [diphenylpyraline]	synthetic	USP-XXI, INN, BAN, JAN	HISPRIL	15.8878	TRUE	0.0314791	18.1721	TRUE	0.0314791
CLORGILINE HYDROCHLORIDE	MAO-A inhibitor, antidepressant, antiparkinsonian	J Neural Transm Suppl. 52:39 (1998)	17780-75-5	synthetic; M&B-9302	INN, BAN		15.733	TRUE	0.522763	12.8212	TRUE	0.522763
PRAMOXINE HYDROCHLORIDE	anesthetic (topical)	Anesth Analg Reanimat 14:225 (1957); Toxicol Appl Pharmacol 1:454 (1959); Anesth Analg 38:265 (1959)	637-58-1, 140-65-8 [pramoxine]	synthetic	USAN, INN, BAN	TRONOLANE	15.341	TRUE	0.473754	12.2637	TRUE	0.473754
MEBENDAZOLE	anthelmintic	Parasitol. Today (2000), 16(2), 71-77; Am. J. Trop. Med. Hyg. (1974), 23(2), 151-3; Parasitology (1975), 70(2), 273-85	31431-39-7	synthetic	USP, INN, BAN, JAN	VERMOX	15.3184	TRUE	0.153525	12.29	TRUE	0.153525
BENZYDAMINE HYDROCHLORIDE	analgesic, antipyretic, antiinflammatory	Eur J Pharmacol 3:157 (1968); Toxicol Appl Pharmacol 10:148 (1967); Arzneim Forsch 37:587 (1987)	132-69-4	synthetic; AF-864	USAN, INN, BAN, JAN	TANTUM	15.1829	TRUE	0.522116	13.7122	TRUE	0.522116
LOMERIZINE HYDROCHLORIDE	antimigraine, cerebral vasodilator, Ca channel blocker	Chem Pharm Bull 35:3270, 4117 (1987); Arch Int Pharmacodyn 304:206 (1990); Neurochem Res 19:1503 (1994)	101477-55-8	synthetic; KB-2796	INN	TERRANAS	15.1408	TRUE	0.40356	12.8818	TRUE	0.40356
PIMOZIDE	antipsychotic	Science 220:1304 (1983); Am J Psychiatry 140:1235 (1983)	2062-78-4	synthetic; McN-JR-6238, R-6238	USP, INN, BAN, JAN	ORAP	15.0936	TRUE	0.00608042	10.6197	TRUE	0.00608042
CHLOROPYRAMINE HYDROCHLORIDE	antihistamine	Agents Actions (1980), 10(1-2), 98-100; Acta Physiol. Polon. (1956), 7, 65-80; J. Physiol. (1986), 81(3), 185-90	6170-42-9, 59-32-5 (base)	synthetic	INN, BAN	HALOPYRAMINE	14.85	TRUE	0.186178	12.0468	TRUE	0.186178
PENFLURIDOL	antipsychotic	Eur J Pharmacol 11:139 (1970); Br Med J 2:710 (1971); J Clin Pharmacol 17:252 (1977)	26864-56-2	synthetic; McN-JR-16341, R-16341	USAN, INN, BAN	SEMAP	14.8205	TRUE	0.460245	16.5991	TRUE	0.460245
MECLIZINE HYDROCHLORIDE	antiemetic	Ind Chin Belg 17:735 (1952); Arch Neurol 27:129 (1972)	31884-77-2, 1104-22-9 [anhydrous], 569-65-3 [meclizine]	synthetic	USP, INN, BAN, JAN	ANTIVERT	14.7423	TRUE	0.0628358	12.5306	TRUE	0.0628358
PROADIFEN HYDROCHLORIDE	cytochrome P450 inhibitor, Ca antagonist, anesthetic (local)	Eur J Pharmacol 10:131 (1970); Carcinogenesis 8:881 (1987)	62-68-0	synthetic; SKF-525A, RP-5171	USAN, INN		14.6059	TRUE	0.441701	19.1762	TRUE	0.441701
HYCANTHONE	anthelmintic, hepatotoxic	Mol. Biochem. Parasitol. (1990), 43(1), 89-95; J. Med. Chem. (1988), 31(1), 254-60; J. Med. Chem. (1967), 10(5), 867-76	3105-97-3	synthetic; WIN-24933, NSC-134434	USAN, INN		14.5114	TRUE	0.512435	13.7023	TRUE	0.512435
METITEPINE MESYLATE	5HT1&2 receptor antagonist	Naunyn Schmiedebergs Arch Pharmacol 274:192 (1972); Pharmacol Biochem Behav 23:43 (1985)	20229-30-5	synthetic	INN		13.8995	TRUE	0.50474	14.4692	TRUE	0.50474
ASTEMIZOLE	H1 antihistamine (nonsedating)	Curr Ther Res 29:24 (1981); 31:638 (1982); Drugs 28:38 (1984)	68844-77-9	synthetic	USP, INN, BAN, JAN	HISMANAL	13.8062	TRUE	0.566586	9.09751	TRUE	0.566586
CISAPRIDE	peristaltic stimulant	Neurogastroenterol. Motil. (2008), 20(2), 99-112; Gut (1985), 26(3), 246-51; J. Pharm. Pharmacol. (1984), 36(2), 139-40	81098-60-4	synthetic; R-51619	USAN, INN, BAN, JAN		13.7895	TRUE	0.491652	9.36696	TRUE	0.491652
MECLOFENOXATE HYDROCHLORIDE	nootropic	Pharmacol Res 38:65 (1998)	51-68-3	synthetic	INN, BAN, JAN		13.7739	TRUE	0.357855	14.0752	TRUE	0.357855
ITOPRIDE HYDROCHLORIDE	dyspepsia therapy	Jpn J Pharmacol 71: 129 (1996); Jpn Pharmacol Ther 25:822 (1997)	122898-67-3	synthetic	INN		13.6277	TRUE	0.129165	11.8247	TRUE	0.129165
TRICLABENDAZOLE	anthelmintic	Vet Parasitol 13:145 (1983); Vet Rec 113:315 (1983)	68786-66-3	synthetic	INN, BAN		13.5343	TRUE	0.528941	8.80446	TRUE	0.528941
CLOZAPINE	antipsychotic	N Eng J Med 324:746 (1991); Anal Profiles Drug Subs Excip 22:145 (1993)	5786-21-0	synthetic; HF-1854	USP, INN, BAN	CLOZARIL	13.4663	TRUE	0.353709	10.4329	TRUE	0.353709
LEVOCETIRIZINE DIHYDROCHLORIDE	H1 antihistamine, antiallergic	Drugs Today (2009), 45(3), 213-225; Curr. Med. Res. Opin. (2010), 26(6), 1269-1275; Synthesis (1995), (7), 766-8	130018-77-8 (base)	synthetic	USAN, INN, BAN	XYZAL	13.3782	TRUE	0.28791	10.9408	TRUE	0.28791
NEFOPAM	analgesic	Drugs (1980), 19(4), 249-67; J. Int. Med. Res. (1976), 4(2), 138-43; Clin. Pharmacol. Ther. (1975), 18(5 Pt 1), 530-4	23327-57-3, 13669-70-0 [nefopam]	synthetic	USAN, INN, BAN	ACUPAN	13.3754	TRUE	0.336814	17.9093	TRUE	0.336814
DROPERIDOL	neuroleptic	Anesth. Analg. (2002), 95(4), 789-790; Toxicol. Appl. Pharmacol. (1964), 6(1), 37-47; Arzneim. Forsch. (1963), 13(No. 3), 205-11	548-73-2	synthetic; McN-JR-4749, R-4749	USP, INN, BAN, JAN	INAPSINE	13.3748	TRUE	0.00912062	8.87706	TRUE	0.00912062
TRIMETHOBENZAMIDE HYDROCHLORIDE	antiemetic	Anal Profiles Drug Subs 2:551 (1973)	554-92-7, 138-56-7 [trimethobenzamide]	synthetic	USP, INN	TIGAN	13.3252	TRUE	0.0314791	11.5516	TRUE	0.0314791
ESCITALOPRAM OXALATE	antidepressant, 5HT reuptake inhibitor	CNS Drugs (2010), 24(9), 769-796; Expert Opin. Drug Metab. Toxicol. (2007), 3(5), 741-753; Drugs Future (2001), 26(2), 115-120	219861-08-2	synthetic; LU26-054-0	USAN	LEXAPRO	13.2214	TRUE	0.30749	10.8838	TRUE	0.30749
PIRENZEPINE HYDROCHLORIDE	antiulcer	Arzneim Forsch 27:684 (1977); Scand J Gastroenterol 17 Suppl 81:1 (1982)	29868-97-1, 28797-61-7 [pirenzepine]	synthetic; LS-519-CL2	USAN, INN, BAN, JAN	GASTERIL	12.901	TRUE	0.5054	9.33493	TRUE	0.5054
CYCLOBENZAPRINE HYDROCHLORIDE	muscle relaxant (skeletal)	Arch Int Pharmacodyn Ther 144:481 (1963); Neuropharmacology 17:445, 721 (1978);	6202-23-9, 303-53-7 [cyclobenzaprine]	synthetic; MK-130	USP, INN	FLEXERIL	12.8507	TRUE	0.0314302	25.4457	TRUE	0.0314302
DOMPERIDONE	antiemetic, dopamine antagonist	Biochem. Pharmacol. (1979), 28(14), 2161-5; J. Pharm. Pharmacol. (1979), 31(5), 344-7; Naunyn-Schmiedeberg's Arch. Pharmacol. (1980), 315(2), 89-102	57808-66-9	synthetic; R-33812	USAN, INN, BAN, JAN	MOTILIUM	12.7444	TRUE	0.438464	8.11866	TRUE	0.438464
NAFTIFINE HYDROCHLORIDE	antifungal	J. Drugs Dermatol. (2011), 10(11), 1282-1288; Antimicrob. Agents Chemother. (1981), 19(3), 386-9; Antimicrob. Agents Chemother. (1981), 19(3), 390-2	65473-14-5	synthetic; AW-105-843	USP, INN, BAN	NAFTIN	12.5982	TRUE	0.516409	12.693	TRUE	0.516409
ARIPIPRAZOLE	antipsychotic, 5HT2A antagonist	J Med Chem 41:658 (1998); J Clin Psychiatry 63:763 (2001); Eur J Pharmacol 441:137 (2002)	129722-12-9	synthetic; OPC-14597, OPC-31	USAN, INN, BAN	ABILIFY	12.4285	TRUE	0.454215	8.68032	TRUE	0.454215
ADIPHENINE HYDROCHLORIDE	muscle relaxant (smooth)	Eur J Pharmacol 41:53 (1977); Xenobiotica 11:123 (1981)	50-42-0, 64-95-9 [adiphenine]	synthetic	USAN, INN	TRASENTINE	12.3497	TRUE	0.381856	13.71	TRUE	0.381856
AMITRIPTYLINE HYDROCHLORIDE	antidepressant	Anal Profiles Drug Subs 3:127 (1974); Arzneim Forsch 31:1278 (1981)	549-18-8	synthetic	USP, INN, BAN, JAN	ELAVIL	12.1815	TRUE	0.0314302	23.0524	TRUE	0.0314302
CETIRIZINE HYDROCHLORIDE	H1 antihistamine	Allergy 56:50, 339 (2001); Expert Opin Pharmacother 5:125 (2004)	83881-52-1	synthetic	USAN, INN, BAN	ZYRTEC	12.1501	TRUE	0.0651468	8.22166	TRUE	0.0651468
DIMENHYDRINATE	antiemetic	Neurosci. Biobehav. Rev. (2002), 26(1), 61-67; Science (1949), 109, 574; Ann. Otol., Rhinol., Laryngol. (1950), 59(3), 622-30	523-87-5	synthetic	USP, INN, BAN, JAN	DRAMAMINE	12.0909	TRUE	0.346947	15.0725	TRUE	0.346947
MIANSERIN HYDROCHLORIDE	5HT antagonist	Br. J. Clin. Pharmacol. (1978), 5 Suppl 113S-17S; Curr. Ther. Res. (1975), 18(6), 849-54; Br. J. Pharmacol. (1974), 52(3), 431P	21535-47-7, 24219-97-4 [mianserin]	synthetic; ORG-GB-94	USAN, INN, BAN, JAN	ATHYMIL	11.9845	TRUE	0.346433	12.1286	TRUE	0.346433
SPIPERONE	antipsychotic	J Neural Transmission 43:113 (1978); J Neuroscience 15:5574 (1995)	749-02-0	synthetic; R-5147	USAN, INN, BAN, JAN	SPIROPITAN	11.9524	TRUE	0.32041	12.3905	TRUE	0.32041
OXIBENDAZOLE	anthelmintic	Am J Vet Res 38:809 (1977); J Parasitol 66:929 (1980)	20559-55-1	synthetic; SK&F-30310	USAN, INN, BAN	ANTHELCIDE	11.8835	TRUE	0.0427334	6.74227	TRUE	0.0427334
TERCONAZOLE	antifungal	Chemotherapy 29:322 (1983); Pharmacotherapeutica 4:525 (1986)	67915-31-5	synthetic; R-42470	USAN, INN, BAN	TERAZOL	11.5908	TRUE	0.327353	5.08528	TRUE	0.327353
TERBINAFINE HYDROCHLORIDE	antifungal	Proc 13th Int Congr Chemother 6:116/52 (1983); Br Med J 318:1031 (1999)	78628-80-5, 91161-71-6(base)	synthetic, SF-86-327	USAN, INN, BAN	LAMISIL	11.4162	TRUE	0.5077	12.0511	TRUE	0.5077
HALOPERIDOL	antidyskinetic, antipsychotic	Br J Pharmacol 37:140 (1969); Toxicol Appl Pharmacol 18:185 (1971); Drugs 33:31 (1987)	52-86-8	synthetic; R-1625, McN-JR-1625	USP, INN, BAN, JAN	HALDOL	11.3758	TRUE	0.00709382	16.2588	TRUE	0.00709382
BROMPERIDOL	antipsychotic	Int Pharmopsychiatry 14:213 (1979); Life Sci 24:2201 (1979)	10457-90-6	synthetic; R-11333	USAN, INN, BAN, JAN	IMPROMEN	11.3604	TRUE	0.028792	16.5645	TRUE	0.028792
TRAZODONE HYDROCHLORIDE	antidepressant	Drugs 21:401 (1981); Psychopharmacol 95 Suppl:1 (1988); J Clin Psychiatry 66:469 (2005)	25332-39-2, 19794-93-5 [trazodone]	synthetic; AF-1160	USP, INN, BAN, JAN	DESYREL	11.3169	TRUE	0.0318199	7.01175	TRUE	0.0318199
PIPERIDOLATE HYDROCHLORIDE	antispasmodic	Arch Surg 75:780 (1957)	129-77-1, 82-98-4 [piperidolate]	synthetic	USP-XX, INN, BAN, JAN	DACTIL	11.2992	TRUE	0.416505	11.8155	TRUE	0.416505
ELETRIPTAN HYDROBROMIDE	5-HT agonist, anti-migrane	Eur J Pharmacol 368:259 (1999); CNS Drugs 12:325 (1999); Neurology 54:156 (2000)	177834-92-3, 143322-58-1(base)	synthetic; UK-116044-04	USAN, INN, BAN	RELPAX	11.2709	TRUE	0.178523	18.3929	TRUE	0.178523
TROPISETRON HYDROCHLORIDE	antiemetic	Nature 316:126 (1985); Anticancer Drugs 2:343 (1991); Ann Oncol 4 Suppl 3:S15 (1993)	105826-92-4, 89565-68-4	synthetic	INN, BAN	NAVOBAN	11.2306	TRUE	0.435426	15.4785	TRUE	0.435426
ETICLOPRIDE HYDROCHLORIDE	dopamine D2 blocker	Eur J Pharmacol 111:191 (1985); Physiol Behav 61:563 (1997); 83:456 (2006)	97612-24-3, 84226-12-0 (base)	synthetic	INN		11.0195	TRUE	0.480905	10.5292	TRUE	0.480905
FENOFIBRATE	antihyperlipidemic	Praxis 68:24 (1979); Schweiz Med Wochensch 109:601 (1979); Artery 9:120 (1981)	49562-28-9	synthetic	USAN, INN, BAN	TRICOR	10.9538	TRUE	0.00912062	10.8619	TRUE	0.00912062
DILAZEP DIHYDROCHLORIDE	vasodilator, platelet aggregation inhibitor	J. Pharm. Pharmacol. (1983), 35(7), 434-9; Life Sci. (1991), 49(18), PL129-33; J. Pharmacol. Exp. Ther. (1991), 258(3), 767-71	35898-87-4	synthetic	INN, JAN		10.9161	TRUE	0.687395	9.59604	TRUE	0.687395
ALBENDAZOLE	anthelmintic	Am J Vet Res 38:2037 (1977); Am J Trop Med Hyg 31:263 (1982)	54965-21-8	synthetic; SKF-62979	USP	ALBENZA	10.7834	TRUE	0.0222949	7.02996	TRUE	0.0222949
TELENZEPINE HYDROCHLORIDE	antiulcer, M1 muscarinic antagonist	Gen Pharmacol 21: 17 (1990)	80880-90-6	synthetic	INN		10.7728	TRUE	0.529306	6.36624	TRUE	0.529306
CEPHARANTHINE	antineoplastic, hepatoprotectant, radiopropective	Biochem Pharmacol 46:1887 (1993); Antimicrob Agents Chemother 43:492 (1999)	481-49-2	Stephania spp	JAN		10.7563	TRUE	0.4522	8.14381	TRUE	0.4522
CYCLIZINE	H1 antihistamine	Br J Clin Pract 30:197 (1976); Eur J Anesthesiol 3:27 (1986)	82-92-8	synthetic	USP, BAN		10.5761	TRUE	0.00202681	10.6201	TRUE	0.00202681
MEBHYDROLIN NAPHTHALENESULFONATE	H1 antihistamine	Farmakol Toxsikol 20(6):46 (1957)	524-81-2	synthetic	INN, BAN, JAN	DIAZOLINE	10.3488	TRUE	0.65176	7.32632	TRUE	0.65176
TRIPROLIDINE HYDROCHLORIDE	antihistaminic	J Pharm Pharmacol 23:848 (1971); J Allergy Clin Immunol 77:326 (1986)	6138-79-0, 550-70-9 [anhydrous], 486-12-4 [triprolidine]	synthetic	USP, INN, BAN, JAN	ACTIDIL	10.3363	TRUE	0.0315606	6.8179	TRUE	0.0315606
LOPERAMIDE HYDROCHLORIDE	Ca channel blocker	Drugs (1978), 15(1), 33-52; Arzneim. Forsch. (1974), 24(10), 1633-6; J. Med. Chem. (1973), 16(7), 782-6	34552-83-5, 53179-11-6 [loperamide]	synthetic; R-18553	USP, INN, BAN, JAN	IMODIUM	10.1638	TRUE	0.0314302	27.1146	TRUE	0.0314302
QUININE ETHYL CARBONATE	antimalarial	JAMA 80:1617 (1923); Br J Clin Pharmacol 25:261 (1988); Indian J Pediatrics 59:646 (1992)	83-75-0	semisynthetic	JAN, NF-VIII	EUQUININE	10.1472	TRUE	0.384598	8.69607	TRUE	0.384598
QUETIAPINE	antipsychotic: 5HT antagonist, dopamine antagonist, H1-antihistamine, alpha adrenergic blocker	Psychopharmacol 112:285 (1993); 119:231 (1995); Curr Med Res Opin 15:145 (1999)	111974-69-7	synthetic; ICI-204636, ZD-5077, ZM-204639	USAN, INN, BAN	SEROQUEL	10.1071	TRUE	0.0141876	7.76034	TRUE	0.0141876
CYPROHEPTADINE HYDROCHLORIDE	H1-antihistamine, antipruritic	Endocrinology (1981), 108(4), 1115-24; Arch. Int. Pharmacodyn. Ther. (1964), 148, 135-71; J. Pharmacol. Exp. Ther. (1947), 89(3), 247-55	41354-29-4	synthetic	USP, INN, BAN, JAN	PERIACTIN	10.0999	TRUE	0.0314138	20.4383	TRUE	0.0314138
AZELASTINE HYDROCHLORIDE	H1 antihistamine (nonsedating); leucotriene synthesis blocker	Int Arch Allergy Appl Immun 83:284 (1987)	58581-89-8	synthetic	USAN, INN, BAN, JAN	ASTENIL	10.0196	TRUE	0.457996	11.7525	TRUE	0.457996
CLOSANTEL	anthelmintic	J Parasitol 68:616 (1983); 70:446 (1984)	57808-65-8	synthetic; R-31520	USAN, INN, BAN	FLUKIVER	9.87134	TRUE	0.63763	6.14128	TRUE	0.63763
CINCHONIDINE	antimalarial	Acta Pharmacol Toxicol 4:265 (1948); Ecotoxicol Environ Saf 6:149 (1982)	485-71-2	Cinchona spp	NF-IX		9.80659	TRUE	0.260654	8.12823	TRUE	0.260654
CINCHONINE	antimalarial	Acta Pharmacol Toxicol 4:265 (1949)	118-10-5	Cinchona spp	NF-IX		9.80659	TRUE	0.260654	8.12823	TRUE	0.260654
CLOFAZIMINE	antibacterial, antilepretic, antituberculosis	Arzneim Forsch 20:794, 1838 (1970); Br Med J 1:198 (1970)	2030-63-9	synthetic; NSC-141046, G-30320	USP, INN, BAN	LAMPRENE	9.77213	TRUE	0.00405361	3.00003	TRUE	0.00405361
THONZYLAMINE HYDROCHLORIDE	antihistamine	Proc Soc Exp Biol Med 66:512 (1947)	63-56-9, 91-85-0 [thonzylamine]	synthetic; NC-1264	USAN, INN, BAN	ANAHIST	9.7635	TRUE	0.276223	7.79282	TRUE	0.276223
FLUBENDAZOLE	anthelmitic	Arzneim Forsch 28:586. 605 (1978)	31430-15-6	synthetic; R17889	USAN, INN, BAN	FLUBENOL	9.6022	TRUE	0.425767	8.97423	TRUE	0.425767
HYDROQUINIDINE	antiarrhythmic, antimalarial	Arzneim. Forsch. (1977), 27(3), 589-93; Therapie (1971), 26(1), 97-107; Experientia (1971), 27(9), 1100-1.	1435-55-8	Cinchona bark	INN		9.55786	TRUE	0.191143	6.55356	TRUE	0.191143
SIBUTRAMINE HYDROCHLORIDE	anorexic, antidepressant, inhibitor of 5HT, norepinephrine & dopamine uptake	Int J Obes 22:32, Suppl 1:S18 (1998);	84485-00-7; 106650-56-0 (base); 125494-59-9 (hydrate)	synthetic; BTS-54524	USAN, INN, BAN	MERIDIA	9.55668	TRUE	0.541927	10.4582	TRUE	0.541927
HYDROQUININE HYDROBROMIDE HYDRATE	depigmentor		207386-86-5	semisynthetic; derivatice of quinine	experimental		9.46833	TRUE	0.233557	5.66223	TRUE	0.233557
NAFTOPIDIL	antihypertensive, alpha-blocker, 5HT1a agonist	Eur J Clin Pharmacol 46:271 (1994); Prostate 25:46 (1994); Cardiovasc Drug Rev 12:32 (1994)	57149-07-2	synthetic; KT-611	INN	AVISHOT	9.31174	TRUE	0.506363	8.00193	TRUE	0.506363
VILAZODONE HYDROCHLORIDE	antidepressant, serotonin reuptake inhibitor, 5HT1A agonist	J Psychosocial Nurse Mental Health 49:19 (2011); Psychopharmacology 1:3 81 (2011)	163521-12-8 (base)	synthetic	USAN, INN	VIIBRYD	9.13186	TRUE	0.572489	11.9303	TRUE	0.572489
METOCLOPRAMIDE HYDROCHLORIDE	antiemetic	Adv Biochem Psychopharmacol 35:163 (1982); Drugs 25:451 (1983)	54143-57-6, 7232-21-5 [anhydrous], 364-62-5 [metoclopramide]	synthetic; AHR-3070C	USP, INN, BAN, JAN	MAXOLON	9.08277	TRUE	0.0333331	5.91146	TRUE	0.0333331
TRIMIPRAMINE MALEATE	antidepressant	CA 72:77299y (1970); Anla Profiles Drug Subs 12:683 (1983)	521-78-8, 739-71-9 [trimipramine]	synthetic; RP-7162	USAN, JAN	SURMONTIL	9.01857	TRUE	0.301592	19.0425	TRUE	0.301592
ZIPRASIDONE MESYLATE	antipsychotic	J Pharmacol Exp Ther 275:101 (1995); Clin Neuropharmacol 28:83 (2005)	199191-69-0	synthetic; CP-88, 059-27	USAN	GEODON	8.99614	TRUE	0.580579	1.12042	TRUE	0.580579
MITOTANE	insecticide, antineoplastic	J. Clin. Endocrinol. Metab. (2008), 93(7), 2454-62; Biochem. Med. (1967), 1(3), 280-7; Ann. Intern. Med. (1975), 82(5), 677-9	53-19-0	synthetic; CB-313	USP, BAN, JAN	LYSODREN	8.96703	TRUE	0	8.08661	TRUE	0
TACRINE HYDROCHLORIDE	anticholinesterase, cognitive adjuvant, K channel blocker	Clin Toxicol 16:269 (1980); N Engl J Med 315:1241 (1986);; JAMA 280:1777 (1998)	1684-40-8	synthetic; CL-970	USP	COGNEX	8.9366	TRUE	0.0416593	4.17009	TRUE	0.0416593
BROMHEXINE HYDROCHLORIDE	expectorant	Arch Int Pharmacodyn Ther 163:284 (1966)	611-75-6, 3572-43-8 [bromhexine]	synthetic	USAN, INN, BAN, JAN	BISOLVON	8.92555	TRUE	0.509565	7.4523	TRUE	0.509565
TICLOPIDINE HYDROCHLORIDE	PAF inhibitor	Arzneim Forsch 30:409, 415 (1980); Drugs 34:222 (1987)	53885-35-1	synthetic; 53-32C, 4-C-32	USAN, INN, BAN, JAN	TICLID	8.90351	TRUE	0.0333331	8.28907	TRUE	0.0333331
TRICLOSAN	antiinfective	Drugs Cosmet Ind 109(3):36, 171 (1971); Toxicology 3:33 (1975); Ind Med Surg 38(2):64 (1969)	3380-34-5	synthetic; CH-3565	USP, INN, BAN	STRI-DEX	8.77993	TRUE	0.510953	5.93576	TRUE	0.510953
MOXISYLYTE HYDROCHLORIDE	alpha-adrenergic blocker	J Auton Nerv Syst 79: 191 (2000); hepatotoxic at clinical dose (480mg)	54-32-0	synthetic	INN, BAN, JAN		8.68409	TRUE	0.46522	10.62	TRUE	0.46522
TETRANDRINE	analgesic, antineoplastic, antihypertensive, lymphotoxin	Phytochemistry 14: 2524 (1975); Life Sci 68: 841 (2001)	518-34-3	Triclisia and Cyclea spp	experimental		8.67594	TRUE	0.416535	6.81326	TRUE	0.416535
CHLORMIDAZOLE	antifungal	Mykosen 1:162 (1958); Br Med J 1:1731 (1960)	3689-76-7	synthetic	INN, BAN		8.66365	TRUE	0.530464	3.38248	TRUE	0.530464
VARDENAFIL HYDROCHLORIDE	erectile dysfunction, PD5 inhibitor	Int J Impotency Res 16:470 (2004); Expert Opin Pharmacother 5:923 (2004)	224789-15-5	synthetic	USAN, INN, BAN	LEVITRA	8.66043	TRUE	0.361518	6.60212	TRUE	0.361518
BROMOPRIDE	antiemetic	Fortschr Med 97:883 (1979); Arzneim Forsch 33:453 (1983)	4093-35-0	synthetic	INN	EMEPRIDE	8.63814	TRUE	0.0293747	6.37857	TRUE	0.0293747
PERMETHRIN	ectoparasiticide, CNS stimuant, mutagen	Int J Dermatol 24:603 (1985); Crit Rev Toxicol 21:105 (1990); Mutag 7:433 (1992); J Pesticide Reform 18:14 (1998)	52341-33-0, 52645-53-1	synthetic; FMC-33297, NRDC-143, UNII-509F88P9SZ	USAN, INN, BAN	VECTRA-3D	8.5898	TRUE	0.461678	9.09918	TRUE	0.461678
DONEPEZIL HYDROCHLORIDE	acetylcholinesterase inhibitor (reversible), cognitive enhancer	Biol. Pharm. Bull. (1995), 18(8), 1145-7; Biorg. Med. Chem. Lett. (1992), 2(8), 871-6; Adv. Behav. Biol. (1990), 38B, 409-13	142057-77-0	synthetic; E-2020, BNAG	USAN, INN, BAN	ARICEPT	8.56319	TRUE	0.0316743	9.95584	TRUE	0.0316743
MEBEVERINE HYDROCHLORIDE	muscle relaxant (smooth)	Pharmacol. Res. Comm. (1969), 1(3), 303-9; Arch. Int. Pharmacodyn. Ther. (1963), 145, 378-95; J. Med. Chem. (1963), 6, 97-101	2753-45-9, 3625-06-7 [mebeverine]	synthetic; CSAG-144	USAN, INN, BAN	COLOFAC	8.48465	TRUE	0.362321	10.2096	TRUE	0.362321
XANTHONE		Phytochemistry 4: 411 (1968)	90-47-1	gentian and other flowers	undetermined activity		8.44498	TRUE	0.408239	9.29188	TRUE	0.408239
DIFLOXACIN HYDROCHLORIDE	antibacterial, DNA gyrase inhibitor	Antimicrob Agents Chemother 29:193 (1986); 30:689 (1986	91296-86-5	synthetic; Abbott-56619	USAN, INN	DICURAL	8.41698	TRUE	0.48759	7.49103	TRUE	0.48759
TERFENADINE	H1 antihistamine, nonsedating	Arzneim Forsch 32:1153, 1157 (1982); Clin Rev Allergy 11:5 (1993)	50679-08-8	synthetic; RMI-9918	USP XXIII, INN, BAN, JAN	SELDANE	8.40109	TRUE	0.341834	8.3856	TRUE	0.341834
PROCAINAMIDE HYDROCHLORIDE	antiarrhythmic	Anal Profiles Drug Subs 4:333 (1975); Br Heart J 44:589 (1980)	614-39-1, 51-06-9 [procainamide]	synthetic	USP, INN, BAN, JAN	PROCAN	8.33915	TRUE	0.0344691	5.06421	TRUE	0.0344691
RITANSERIN	antiserotonin	Headache 30:439 (1990); Sleep 16:647 (1993); Prog Neuropsycho Biol Psychiatry 32:1879 (2008)	87051-43-2	synthetic; R-55667	USAN, INN, BAN	TISERTON	8.28138	TRUE	0.541942	12.0218	TRUE	0.541942
BROXALDINE	antiinfective, antifungal	Arch Pharmazie 295:383 (1962); Lancet 1:405 (1975); Veterinarana-Sbirka 80:6 (1982)	3684-48-6	synthetic	INN		8.27682	TRUE	0.518481	3.70577	TRUE	0.518481
EPROBEMIDE	antidepressant	Khim.-Farm. Zh. (1989), 23(11), 1304-9; Methods Find. Exp. Clin. Pharmacol. (1988), 10(10), 629-33; Bull. Exp. Biol. Med. (1991), 111(3), 279-80,	87940-60-1	synthetic	INN		8.22855	TRUE	0.455799	7.8622	TRUE	0.455799
AMOXAPINE	antidepressant, inhibits norepinephrine uptake	Arch Int Pharmacodyn Ther 233:107 (1978); J Int Med Res 7:7 (1979)	14028-44-5	synthetic	USP, INN, BAN, JAN	ASENDIN	8.15322	TRUE	0.00608042	7.11489	TRUE	0.00608042
DOXAPRAM HYDROCHLORIDE	respiratory stimulant	J Med Chem 7:302 (1964); Toxicol Appl Pharmacol 18:185 (1971)	7081-53-0	synthetic; AHR-619	USP, INN, BAN, JAN	DOPRAM	8.13658	TRUE	0.279549	9.41199	TRUE	0.279549
DILTIAZEM HYDROCHLORIDE	Ca channel blocker, coronary vasodilator	Circulation Res. (1983), 52(2 Pt 2), I104-9; Chem. Pharm. Bull. (1973), 21(1), 92-7; Arzneim. Forsch. (1971), 21(9), 1338-43	33286-22-5, 42399-41-7 [diltiazem]	synthetic; RG-83606	USP, INN, BAN, JAN	CARDIZEM	8.09793	TRUE	0.0316743	12.6028	TRUE	0.0316743
DARIFENACIN HYDROBROMIDE	M3 muscarinic antagonist, bladder suppressant	Life Sci. (1997), 60(13/14), 1053-1060; J. Recep. Signal Transduction Res. (1997), 17(1-3), 177-184; Drugs Future (1996), 21(11), 1105-1108	133099-07-7	synthetic; UK-88525-04	USAN, INN, BAN	ENABLEX	8.00764	TRUE	0.485426	11.913	TRUE	0.485426
RISPERIDONE	neuroleptic	Am J Therapeutics 4:159 (1997); Pharmacotherapy 26:748 (2006)	106266-06-2	synthetic; R-64766	USAN, INN, BAN	RISPERDAL	7.84928	TRUE	0.532447	7.13102	TRUE	0.532447
VERAPAMIL HYDROCHLORIDE	adrenegic blocker, Ca channel blocker, coronary vasodilator, antiarrhythmic	Drugs 25:125 (1983); 38:19 (1989)	152-11-4, 52-53-9 [verapamil]	synthetic; D-365, CP-16533-1	USP, INN, BAN, JAN	VERELAN	7.79006	TRUE	0.0314302	9.31903	TRUE	0.0314302
PACHYRRHIZIN	insecticide	J Am Chem Soc 67: 1609 (1945)	10091-01-7	Pachyrrhizus erosus; mp 206-207 C	experimental		7.78518	TRUE	0.567346	4.74338	TRUE	0.567346
FENOFIBRIC ACID	antihyperlipidemic	Arterioscler Thromb Vasc Biol ;25:1193 (2005); Clin Drug Invest 28:625 (2008)	42017-89-0	synthetic; ABT-335	USAN, INN, BAN	TRILIPIX	7.78038	TRUE	0.297973	6.73195	TRUE	0.297973
DYCLONINE HYDROCHLORIDE	anesthetic (local)	Anesthesiology 17:648 (1956); Arch Otolaryngol 74:437 (1961)	586-60-7	synthetic	USP	DYCLONE	7.77094	TRUE	0.461404	8.06633	TRUE	0.461404
TADALAFIL	erectile dysfunction therapy	Int J Impotence Res 14 Suppl 1:S57 (2002); Exp Opin Pharmacother 6:75 (2005)	171596-29-5	synthetic; GF-196960, IC-351	USAN, INN	CIALIS	7.75236	TRUE	0.617684	11.0443	TRUE	0.617684
DROFENINE HYDROCHLORIDE	antispasmodic	Arzneim. Forsch. (1961), 11, 1119-26; Acta Pharmacol. Toxicol. (1955), 11, 148-55; Helv. Chim. Acta (1941), 24, 36-40E.	1679-76-1	synthetic	INN		7.75093	TRUE	0.385014	11.5026	TRUE	0.385014
CARBINOXAMINE MALEATE	antihistaminic	Ann Pharm Fr 20:463 (1962)	3505-38-2, 486-16-8 [carbinoxamine]	synthetic	USP, INN, BAN, JAN	CLISTIN	7.74364	TRUE	0.297035	5.96082	TRUE	0.297035
PYRILAMINE MALEATE	antihistaminic	Arzneim Forsch 7:237 (1957); 13:324 (1963)	59-33-6, 91-84-9 [pyrilamine]	synthetic; RP-2786	USP, INN, BAN	ANTAMINE	7.72512	TRUE	0.294265	4.00627	TRUE	0.294265
DIBENZOTHIOPHENE	keratolytic	Polycyclic Aromat. Compd. (2004), 24(4-5), 733-742; Mutat. Res., Genet. Toxicol. Test. (1984), 135(2), 97-103; Environ. Toxicol. Chem. (2005), 24(10), 2526-2532	132-65-0	synthetic	USAN		7.72348	TRUE	0.549861	3.53059	TRUE	0.549861
BITHIONATE SODIUM	anthelmintic, antiseptic	Soap Sanit Chem 29:34, 90 (1953)	97-18-7	synthetic	USAN, INN, BAN, JAN	LOROTHIDOL	7.69825	TRUE	0.606739	4.09088	TRUE	0.606739
CLOFOCTOL	antibacterial	Diagnostics 207:65 (1978); Int J Clin Pharmacol Res 5:175 (1985)	37693-01-9	synthetic	INN	OCTOPHENE	7.62914	TRUE	0.542912	4.97896	TRUE	0.542912
SILDENAFIL CITRATE	erectile dysfunction therapy	N Engl J Med 338:1397 (1998); Int J Impot Res 8:47 (1996); 14 Suppl 1:S43 (2002); J Am Col Cardiol43:1149 (2004)	139755-83-2	synthetic; UK-92480-10	USAN, INN, BAN	VIAGRA	7.5096	TRUE	0.611585	4.66427	TRUE	0.611585
AMSACRINE	antineoplastic, immune suppressive	Pharmacother 5: 78 (1985)	51264-14-3	synthetic	USAN, INN, BAN	AMSIDYL	7.49966	TRUE	0.603613	1.35231	TRUE	0.603613
2-METHYL GRAMINE				derivative	undetermined activity		7.38683	TRUE	0.473119	6.53613	TRUE	0.473119
BERBAMINE HYDROCHLORIDE	antihypertensive, skeletal muscle relaxant	J Indian Chem Soc 28: 225 (1951); 30: 705 (1953); Aust J Chem 9: 111 (1956); 25: 2251 (1972); J Chem Soc 1965: 2239	478-61-5 (berbamine)	Berberis spp	experimental		7.33699	TRUE	0.44469	5.25433	TRUE	0.44469
CLOTRIMAZOLE	antifungal	Arzneim Forsch 22:1260, 1276 (1972)	23593-75-1	synthetic; Bay-5097, FB-5097	USP, INN, BAN, JAN	MYCELEX	7.27704	TRUE	0.00304021	3.17427	TRUE	0.00304021
PROPARACAINE HYDROCHLORIDE	local anesthetic	J Pharmacol Exp Ther 63:369 (1938); Anal Profiles Drug Subs 6:423 (1977)	575-06-98	synthetic	USP, INN, BAN	ALCAINE	7.23522	TRUE	0.0324431	4.1321	TRUE	0.0324431
DICHLOROPHEN	anthelmintic	Wien. Tieraerztl. Monatsschr. (1966), 53(12), 795-802; Am. J. Vet. Res. (1966), 27(121), 1755-8; J. Trop. Med. Hyg. (1980), 83(2), 71-4	97-23-4	synthetic; G-4	INN, BAN		7.2301	TRUE	0.452956	5.54247	TRUE	0.452956
CHLORINDIONE	antcoagulant, Vitamine K antagonist	J. Med. Chem. (1968), 11(2), 342-7; J. Org. Chem. (1960), 25, 1860-5. ; Pharmazie (1958), 13, 619-22.	1146-99-2	synthetic; G25766	INN, BAN		7.22238	TRUE	0.211091	7.77903	TRUE	0.211091
BROMINDIONE	anticoagulant	Farmaco Ed Sci 10:710 (1955)	1146-98-1	synthetic	USAN, INN, BAN	HALINONE	7.22238	TRUE	0.233984	8.75986	TRUE	0.233984
DIPERODON HYDROCHLORIDE	analgesic, anesthetic	Int. J. Chemoinf. Chem. Eng. (2011), 1(2), 15-35; Int. J. Mol. Sci. (2006), 7(1), 12-34; Experientia (1964), 20(10), 582-3	537-12-2	synthetic	USP-XXII, INN, BAN		7.17101	TRUE	0.510362	2.58335	TRUE	0.510362
STRYCHNINE	central stimulant	Arzneim Forsch 14:996 (1964); Curr Vet Ther 6:115 (1977); Anal Profiles Drug Subs 15:563 (1986)	57-24-9	Strychnos nux-vomica, Strychnos spp	NF-X		7.15228	TRUE	0.574257	8.11834	TRUE	0.574257
PROPOXYCAINE HYDROCHLORIDE	local anesthetic	Obstetrics Gynecol 17:90 (1961)	550-83-4	synthetic	USP, INN	BLOCKAIN	7.10543	TRUE	0.0324431	3.30438	TRUE	0.0324431
CYPERMETHRIN	insecticide	Pestic Sci 6:537 (1975); 8:264 (1977); Arch Toxicol 67:510 (1993)	52315-07-8	synthetic; FMC-30980, PP-383	BAN	BASATHRIN	7.0157	TRUE	0.498127	10.0533	TRUE	0.498127
BUTACAINE	anesthetic (local)	Biochem J 148:527 (1975); Arch Biochem Biophys 193:76 (1979); J Biol Chem 258:7974 (1983)	149-16-6	synthetic	USP-XX, INN, BAN	BUTYN	6.99302	TRUE	0.354622	3.81588	TRUE	0.354622
DERRUSNIN		J Chem Soc 1969:365	14736-62-0	Derris robusta	undetermined activity		6.9721	TRUE	0.525651	6.93006	TRUE	0.525651
FLUOXETINE	antidepressant	Clin Ther 19:1135 (1997); 21:615 (1999)	54910-89-3	synthetic; LY-110140	USAN, INN, BAN	PROZAC	6.80371	TRUE	0.0315606	16.4321	TRUE	0.0315606
PRASUGREL	platelet aggregation inhibitor	N Engl J Med 357:2001 (2007); Am J Cardiovasc Drugs 9: 213 (2009); Drugs 69:707 (2009)	150322-43-3	synthetic	USAN, INN	EFFIENT	6.80111	TRUE	0.401296	6.58438	TRUE	0.401296
LOBENDAZOLE	anthelmintic	Pestic. Sci. (1979), 10(6), 473-7; Agric. Biol. Chem. (1972), 36(5), 817-23; Pestic. Sci. (1971), 2(4), 160-4	6306-71-4	synthetic; SK&F-24529; NSC-42044	USAN, INN		6.66929	FALSE	0.330378	3.71045	TRUE	0.330378
TANDUTINIB	tyrosine kinase inhibitor	Blood 108:3674 (2006); Cell Cycle 8:2621 (2009)	387867-13-2	synthetic; CT-535-18, MLN-518	USAN, INN		6.6656	FALSE	0.484554	-0.986724	FALSE	0.484554
DERRUSTONE		J Chem Soc 1959: 2679; Phytochemistry 7: 701 (1968); 11: 1089 (1972)	2204-59-3	Derris robusta	undetermined activity		6.65307	FALSE	0.509062	6.95347	TRUE	0.509062
LONIDAMINE	contraceptive, spermicidal	Drugs Today (2003), 39(3), 157-74; Prog. Med. Chem. (1985), 21,111-135; Chemotherapy (1981), 27 Suppl 2, 107-20	50264-69-2	synthetic; AF-1890	INN, BAN	DORIDAMINA	6.63959	FALSE	0.433955	0.88984	TRUE	0.433955
EFLOXATE	coronary vasodilator	Clin Terap 10:670 (1956); Br Heart J 21:315 (1959); J Fac Pharm Ankara 11:160 (1981)	119-41-5	synthetic	INN, JAN	RECORDIL	6.6332	FALSE	0.461577	9.18141	TRUE	0.461577
BUFLOMEDIL HYDROCHLORIDE	vasodilator (peripheral)	Therapie 30:207, 259 (1975); Drugs 33:430 (1987)	35543-24-9, 55837-25-7(base)	synthetic	INN, BAN	BUFEDIL	6.59368	FALSE	0.494463	8.58221	TRUE	0.494463
MANIDIPINE HYDROCHLORIDE	antihypertensive	Drugs (2004), 64(17), 1923-1940; J. Pharmacol. Exp. Ther. (1987), 243(2), 703-10; Chem. Pharm. Bull. (1985), 33(9), 3787-97	89226-75-5	synthetic; CV-4093	USAN, INN, BAN	CALSLOT	6.53712	FALSE	0.44495	19.0417	TRUE	0.44495
NAFRONYL OXALATE	vasodilator	Drugs Aging (2005), 22(11), 967-977; Drugs Aging (1996), 8(4), 299-322; Bull. Soc. Chim. Fr. (1966), (6), 1838-46	3200-06-4, 31329-57-4 [nafronyl]	synthetic; EU-1806, LS-121	USAN, INN, BAN	PRAXILENE	6.49496	FALSE	0.460337	8.06682	TRUE	0.460337
TOLNAFTATE	antifungal	Antimicrob Agents Chemother 1962:259; Tox Appl Pharmacol 8:368, 380 (1966)	2398-96-1	synthetic; SCH-10144	USP, INN, BAN, JAN	TINACTIN	6.48038	FALSE	0.520219	3.34757	TRUE	0.520219
BUTOCONAZOLE	antifungal	J Antimicrob Chemother14:105 (1984); Obstet Gynecol 64:530 (1984)	64872-77-1, 64872-76-0 [butoconazole]	synthetic; RS-35887	USP, INN, BAN	FEMSTAT	6.45474	FALSE	0.400187	3.96386	TRUE	0.400187
CINNARAZINE	H1 antihistamine	Arch Int Pharmacodyn Ther 204:37 (1973); Arch Pharmacol 318:234 (1982)	298-57-7	synthetic; R-516	USAN, INN, BAN, JAN	CINAZYN	6.45397	FALSE	0.413001	7.79482	TRUE	0.413001
PHENOTHRIN	ectoparasiticide	Lancet 344:1724 (1994); J Pesticide Reform 23:(2):10 (2003)	26002-80-2	synthetic; S-2539-F	INN, BAN	SUMITHRIN	6.41263	FALSE	0.471707	7.58139	TRUE	0.471707
ETHAVERINE HYDROCHLORIDE	antispasmodic	Biochem. Pharmacol. (1964), 13(2), 153-8; Arch. Int. Pharmacodyn. Ther. (1960), 126, 386-92. ; Therapie (1954), 9, 64-7.	985-13-7, 486-47-5 [ethaverine]	synthetic	INN	ETHAQUIN	6.35387	FALSE	0.518551	2.87649	TRUE	0.518551
FAMPROFAZONE	analgesic, antipyretic, CNS stimulant	J Forensic Sci 52:479 (2007)	22881-35-2	synthetic	INN, BAN		6.34988	FALSE	0.420465	10.7516	TRUE	0.420465
QUINIDINE GLUCONATE	antiarrhythmic, antimalarial	J Clin Pharmacol 22:264 (1982); Annals Int Med 103:307 (1985)	7054-25-3, 6591-63-5 [quinidine sulfate], 56-54-2 [quinidine]	Cinchona spp	USP	DURAQUIN	6.32993	FALSE	0.565643	2.00652	TRUE	0.565643
BEPHENIUM HYDROXYNAPTHOATE	anthelmintic	Experientia 30:1265 (1974)	3818-50-6	synthetic	USP-XXI, INN, BAN		6.3195	FALSE	0.580621	3.87571	TRUE	0.580621
QUININE SULFATE	antimalarial, skeletal muscle relaxant	J Infect Dis 169:467 (1994); Angew Chem Int Ed 44:854 (2005)	6119-70-6, 804-63-7 [anhydrous], 130-95-0 [quinine]	Cinchona spp	USP, JAN	QUALAQUIN	6.27454	FALSE	0.280122	2.98327	TRUE	0.280122
DESIPRAMINE HYDROCHLORIDE	antidepressant	J. Clin. Psychiatry (1984), 45(10 Pt 2), 3-9; Experientia (1965), 21, 39; Dis. Nerv. Syst. (1964), 25, 42-4	58-28-6, 50-47-5 [desipramine]	synthetic; G-35020, JB-8181, EX-4355,RMI-9384A	USP, INN, BAN, JAN	NORPRAMIN	6.25389	FALSE	0.0315984	18.4142	TRUE	0.0315984
BENZOXIQUINE	antiinfective	Int J Toxicol 16:117 (1997)	86-75-9	synthetic; NSC-3951	USAN, INN	DIOXYLINE	6.22634	FALSE	0.506604	2.06281	TRUE	0.506604
LUFENURON	molt inhibitor, chitin synthesis inhibitor; insecticide	Pakistan J Biol Sci 6:1125 (2003)	103055-07-8	synthetic; CGA-184699	INN, BAN	PROGRAM	6.16598	FALSE	0.589297	1.49555	TRUE	0.589297
DICTAMNINE		Chem & Ind 1956: 1091	484-29-7	Dictamnus albus and other Rutaceae	undetermined activity		6.12325	FALSE	0.550927	1.33217	TRUE	0.550927
ORPHENADRINE CITRATE	muscle relaxant (skeletal), antihistaminic	J. Med. Pharm. Chem. (1960), 2, 57-77; Arzneim. Forsch. (1955), 5, 72-3; J. Int. Med. Res. (1991), 19(2), 71-87	4682-36-4, 83-98-7 [orphenadrine]	synthetic	USP, INN, BAN	NORFLEX	6.10323	FALSE	0.491891	8.67758	TRUE	0.491891
KETANSERIN TARTRATE	5HT2/5HT1C seritonin antagonist	J Pharmacol Exp Therap 218:217 (1981); Drug Dev Res 6:263 (1985)	83846-83-7, 74050-98-9(base)	synthetic; R41468	USAN, INN, BAN		6.10239	FALSE	0.613597	4.09918	TRUE	0.613597
ALMOTRIPTAN	5HT 1B/2D receptor agonist	Expert Opin Pharmacother 4:1157 (2003)	154323-57-6, 181183-52-8(malate)	synthetic; PNU-180638E, LAS-31416	USAN, INN, BAN	AXERT	6.09052	FALSE	0.282127	12.4007	TRUE	0.282127
NICERGOLINE	vasodilator	Clin. Drug Invest. (2008), 28(9), 533-552; J. Pharm. Pharmacol. (1972), 24(9), 741-2; Fitoterapia (1968), 39(2), 54-9	27848-84-6	synthetic	USAN, INN, BAN, JAN	SERMION	6.06924	FALSE	0.504379	5.29917	TRUE	0.504379
IMATINIB	antineoplastic	Biorg. Med. Chem. Lett. (1997), 7(2), 187-192; Nat. Med. (1996), 2(5), 561-566; Cancer Res. (1996), 56(1), 100-4.	152459-95-5	synthetic; STI571	INN, BAN	GLEVEEC	6.06201	FALSE	0.581499	-0.408993	FALSE	0.581499
FASUDIL HYDROCHLORIDE	vasodilator (cerebral), Ca antagonist	Br J Pharmacol 98:1091 (1989); J Neurosrg 76:571 (1992); Cardiovasc Drug Rev 10:333 (1992)	103745-39-7	synthetic; AT-877, HA-1077	INN	ERIL	5.99001	FALSE	0.52525	3.19182	TRUE	0.52525
BENZANTHRONE	hepatotoxic, P450 suppressant	J Biochem Toxicol. 6: 37(1991); Arch Toxicol 75: 221 (2001)	82-05-3	synthetic	experimental		5.94736	FALSE	0.521165	3.54067	TRUE	0.521165
CHLORPHENIRAMINE MALEATE	antihistaminic	J Pharmacol Exp Ther 124:347 (1958); Toxicol Appl Pharmacol 28:240 (1974)	113-92-8, 132-22-9 [chlorpheniramine]	synthetic	USP, INN, BAN	TELDRIN	5.87018	FALSE	0.301038	2.89383	TRUE	0.301038
BROMPHENIRAMINE MALEATE	H1 antihistamine	Cur Med Res Opinion 5:366 (1978); Br J Clin Pharmacol 14:49 (1982); J Allergy Clin Immunol 103:223 (1999)	980-71-2, 86-22-6 [brompheniramine]	synthetic	USP, INN, BAN	DIMETANE	5.87018	FALSE	0.300438	2.89383	TRUE	0.300438
DEXCHLORPHENIRAMINE MALEATE	antihistamine	Life Sci. (1978), 22(13-14-15), 1179-87; J. Med. Chem. (1969), 12(2), 266-70; Nature (1959), 183, 734-5	2438-32-6	synthetic	USP, INN, BAN, JAN	POLARAMINE	5.87018	FALSE	0.301038	2.89383	TRUE	0.301038
CHLORTETRACYCLINE HYDROCHLORIDE	antibacterial, antiamebic, Ca chelator, hepatotoxic; inhibits protein synthesis	Ann NY Acad Sci 51: 177 (1948); JACS 74: 4976 (1952); 76: 3568 (1954)	64-72-2	Streptomyces aureofaciens	USP, BAN	AUREOMYCIN	5.86487	FALSE	0.321445	2.79366	TRUE	0.321445
OXYBENZONE	ultraviolet screen	Cosmet. Sci. Technol. Ser. (2006), 30, 135-151; Skin Pharmacol. Physiol. (2005), 18(6), 253-62; J. Am. Acad. Dermatol. (1983), 9(3), 354-60	131-57-7	synthetic; NSC-7778	USP, INN	UVINUL M40	5.86145	FALSE	0.367486	5.11136	TRUE	0.367486
PRIDINOL METHANESULFONATE	anticholinergic	J Pharmacol Exp Ther 96:151 (1949)	511-45-5	synthetic; C-238	INN, JAN	PARKS 12	5.84102	FALSE	0.321396	6.50511	TRUE	0.321396
2,5-DIHYDROXY-3,4-DIMETHOXY-4'-ETHOXYBENZOPHENONE				derivative	undetermined activity		5.83734	FALSE	0.508191	6.14817	TRUE	0.508191
SANGUINARIUM CHLORIDE	antineoplastic, antiplaque agent	J Heterocyclic Chem 9: 1453 (1972); J Biol Chem 280:19078 (2005); FEBS J 273:2139 (2006)	5578-73-4	Sanguinaria canadensis	USAN, INN	VIADENT	5.81677	FALSE	0.725503	2.20284	TRUE	0.725503
MANGOSTIN TRIMETHYL ETHER				derivative	undetermined activity		5.80393	FALSE	0.585568	9.3394	TRUE	0.585568
ACECAINIDE HYDROCHLORIDE	antiarrhythmic	Am J Cardiol 45:1250 (1980); 47:123 (1981); Durgs 39:720 (1990)	34118-92-8, 32795-44-1 [acecainide]	synthetic; ASL-601	USAN, INN	NAPA	5.79339	FALSE	0.201486	2.6213	TRUE	0.201486
TIAPRIDE HYDROCHLORIDE	neuroleptic	J Int Med Res 10:160 (1982); Neuropsychobiology 14:17 (1985); Br J Psychiatry 150:164 (1987)	51012-32-9	synthetic; FLC-1374	USAN, INN, BAN	TIAPRIDAL	5.77513	FALSE	0.308536	4.45654	TRUE	0.308536
RHETSININE		Tetrahedron 7: 257 (1959)	526-43-2	Zanthoxylum rhetsa, Evodia rutaecarpa	undetermined activity		5.75249	FALSE	0.548243	5.05399	TRUE	0.548243
DEHYDROVARIABILIN		Phytochemistry 17: 1417 (1978)		Dalbergia variabilis	undetermined activity		5.73621	FALSE	0.491811	2.15495	TRUE	0.491811
ETHACRIDINE LACTATE	antiseptic, abortifaceant	Clin Obster Gynacol 11:573 (1984)	1837-57-6; 6402-23-9 (hydrate)	synthetic	INN, BAN, JAN	RIVANOL	5.72134	FALSE	0.537563	0.963305	TRUE	0.537563
2-METHYL-5,7,8-TRIMETHOXYISOFLAVONE				derivative	undetermined activity		5.71308	FALSE	0.464608	5.1653	TRUE	0.464608
BENOXINATE HYDROCHLORIDE	anesthetic (local)	Arch Ophthalmol 51:663 (1954); Optomitry Vision Sci 74:1025 (1997)	5987-82-6	synthetic	USP, INN, BAN, JAN	CEBESINE	5.6858	FALSE	0.0319969	1.83711	TRUE	0.0319969
EBSELEN	antioxidant, lipoxygenase inhibitor, inhibits oxidation of LDL	Free Radical Biol. Med. (1993), 14(3), 313-23; Gen. Pharmacol. (1995), 26(6), 1153-69; Adv. Exp. Med. Biol. (1990), 264, 193-7	60940-34-3	synthetic	INN		5.67494	FALSE	0.430904	6.11438	TRUE	0.430904
3,3'-DIINDOLYLMETHANE	apoptosis inducer	Biochem Biophys Res Commun 228:153 (1996)	1968-05-04	synthetic	experimental		5.6479	FALSE	0.610444	6.98588	TRUE	0.610444
PHYSOSTIGMINE SALICYLATE	cholinergic, anticholinesterase, miotic	J Chem Soc 1954: 3651	57-64-7, 57-47-6 [physostigmine]	Physostigma venenosum	USP, JAN	ANTILIRIUM	5.64304	FALSE	0.553817	5.52992	TRUE	0.553817
DOXYLAMINE SUCCINATE	antihistaminic, hypnotic	J. Am. Chem. Soc. (1948), 70, 4001-9; Ann. Allergy (1948), 6, 122-30; J. Lab. Clin. Med. (1948), 33, 319-24	562-10-7, 469-21-6 [doxylamine]	synthetic	USP, INN, BAN	DECAPRYN	5.61081	FALSE	0.313848	2.23889	TRUE	0.313848
SULBENTINE	antifungal	Arch Pharm 293:957 (1960)	350-12-9	synthetic; D-47	INN	FUNGIPLEX	5.58536	FALSE	0.435433	8.08885	TRUE	0.435433
PHENOTHIAZINE	anthelmintic	J Pract Chem 89:11 (1914)	92-94-2	synthetic	NF-XII, INN	NEMAZINE	5.5758	FALSE	0.478567	3.9136	TRUE	0.478567
MEFEXAMIDE HYDROCHLORIDE	CNS stimulant	J. Pharm. Pharmacol. (1982), 34(6), 391-4; Acta Univ. Palacki. Olomuc., Fac. Med. (1973), 67, 155-92; Antidepressant Drugs, Proc. Int. Symp., 1st (1967), 208-16	1227-61-8	synthetic	USAN, INN		5.45186	FALSE	0.405763	4.85664	TRUE	0.405763
GENTIAN VIOLET	antibacterial, anthelmintic	Dermatol. Clin. (2011), 29, 69-73; Drug Metab. Rev. (1990), 22(2-3), 161-78; Arch. Exp. Pathol. Pharmakol. (1934), 177, 103-12	548-62-9	synthetic	USP, INN, BAN, JAN	GVS	5.45124	FALSE	0.511064	4.76612	TRUE	0.511064
GRAMINE		J Org Chem 24:1285 (1959); Phytochemistry 33:741 (1993)	87-52-5	Arundo, Hordeum, Phalaris spp	experimental		5.40606	FALSE	0.494723	8.17922	TRUE	0.494723
AMINACRINE	local antiseptic	Lancet ii:238 (1944); J Antimicrob Chemother 40:587 (1997)	90-45-9, 134-50-9 [aminacrine hydrochloride]	synthetic	USAN, IN, BAN	MONACRIN	5.33438	FALSE	0.466025	1.11264	TRUE	0.466025
METERGOLINE	analgesic, antipyretic	J. Neurosci. Res. (1981), 6(1), 1-11; Brain Res. (1980), 189(2), 449-57; Naunyn-Schmiedeberg's Arch. Pharmacol. (2004), 370(2), 114-123	17692-51-2	synthetic; FI-6337, MCE	INN, BAN		5.28929	FALSE	0.529072	14.3382	TRUE	0.529072
PERGOLIDE MESYLATE	dopamine receptor agonist	Adv Neurol 45:551, 555 (1986); Clin Neuropharmacol 25:1 (2002)	66104-23-2, 66104-22-1 [pergolide]	semisynthetic; LY-127809	USP, INN, BAN	PERMAX	5.25473	FALSE	0.188566	28.0589	TRUE	0.188566
INDOMETHACIN	antiinflammatory, antipyretic, analgesic	Biochem. Pharmacol. (1974), 23(10), 1439-50; J. Pathol. Bacteriol. (1965), 90(2), 641-8; Clin. Pharmacol. Ther. (1965), 625-30	53-86-1	synthetic	USP, INN, BAN, JAN	INDOCIN	5.2297	FALSE	0.00810722	-0.397042	FALSE	0.00810722
NOSCAPINE HYDROCHLORIDE	antitussive	Tetrahedron Letters 1965: 669	912-60-7, 128-62-1 [noscapine]	Corydalis cava and Papaver spp	USP, INN, BAN, JAN	TUSACAPINE	5.2078	FALSE	0.343406	5.27789	TRUE	0.343406
DEXTROMETHORPHAN HYDROBROMIDE	antitussive	Stud. Med. Chem. (1996), 1, 331-353; J. Pharmacol. Exp. Ther. (1957), 120, 399-407; Dtsch. Med. Wochenschr. (1955), 80, 351-3	6700-34-1, 125-69-9 [anhydrous], 125-71-3 [dextromethorphan]	synthetic; Ro-01-6794/706	USP, INN, BAN		5.19865	FALSE	0.0582805	6.97283	TRUE	0.0582805
LOBELINE HYDROCHLORIDE	antiasthmatic, respiratory stimulant	J Pharmacol Exp Ther 282:410 (1997); Biochem Pharmacol 63:89 (2002)	90-69-7	Lobelia spp	INN, BAN, JAN		5.15198	FALSE	0.407987	6.41499	TRUE	0.407987
TRICHLORMETHINE HYDROCHLORIDE	antineoplastic, cytotoxic	J Am Med Assoc 132:126 (1946); IARC Monographs 50:143 (1990)	555-77-1	synthetic	INN, BAN	TRIMUSTINE	5.15	FALSE	0.308482	4.13993	TRUE	0.308482
TIOCONAZOLE	antifungal	Clin Exp Dermatol 7:543 (1982); Dermatologica 166 Suppl 1:1 (1983)	65899-73-2	synthetic; UK-20349	USP, INN, BAN, JAN	VAGISTAT	5.05392	FALSE	0.23766	1.37075	TRUE	0.23766
VINCAMINE	vasodilator	Br J Clin Pharmacol 9:100 (1980); N Engl J Med 305:1562 (1981)	1617-90-9	Vinca minor	INN, BAN	OXICEBRAL	4.99575	FALSE	0.477291	3.83594	TRUE	0.477291
BRETYLIUM TOSYLATE	inhibitor of norepinephrine release	Toxicol Appl Pharmacol 18:185 (1971); Ann Intern Med 91:229 (1979)	61-75-6	synthetic	USP, INN, BAN	BRETYLATE	4.98664	FALSE	0.52762	1.64224	TRUE	0.52762
ITRACONAZOLE	antifungal	Antimicrob. Agents Chemother. (1984), 26(4), 527-34; Antimicrob. Agents Chemother. (1984), 26(1), 5-9; J. Med. Chem. (1984), 27(7), 894-900	84625-61-6	synthetic; R-51211	USAN, INN, BAN, JAN	SPORANOX	4.95878	FALSE	0.00810722	-2.78265	FALSE	0.00810722
2,3,4-TRIHYDROXY-4'-ETHOXYBENZOPHENONE				semisynthetic	undetermined activity		4.89301	FALSE	0.451905	3.1624	TRUE	0.451905
CARPROFEN	antiinflammatory, analgesic	J Clin Pharmacol 20:347 (1980); Pharmacotherapy 7:16 (1987)	53716-49-7	synthetic	USAN, INN, BAN	RIMADYL	4.86763	FALSE	0.00506701	4.20401	TRUE	0.00506701
IRINOTECAN HYDROCHLORIDE	antineoplastic; topoisomerase I inhibitor	Cancer Chemother. Pharmacol. (1995), 36(5), 393-403; Oncol. Res. (1993), 5(12), 467-74; Chem. Pharm. Bull. (1991), 39(6), 1446-54	136572-09-3	semisynthetic; U-101440	USAN, INN, BAN	CAMPTOSAR	4.85968	FALSE	0.550542	3.58814	TRUE	0.550542
BENZETHONIUM CHLORIDE	antiinfective (topical)	Lancet 243:49 (1944); J Am Pharm Assoc 40:267 (1951); J Am Coll Toxicol 4:65 (1985)	121-54-0	synthetic	USP, INN, BAN, JAN	PHEMERIDE	4.79159	FALSE	0.517868	4.44252	TRUE	0.517868
NIMESULIDE	antiinflammatory	Rheumatology (1999), 38 Suppl 11-3; Inflammation Res. (1998), 47(2), 79-85; Arzneim. Forsch. (1995), 45(10), 1093-5,	51803-78-2	synthetic; R-805	INN, BAN		4.72591	FALSE	0.491125	2.89456	TRUE	0.491125
CYCLOVERATRYLENE		Tet Lett 1978: 1699; 33: 5846 (1992)		Halopythus spp	undetermined activity		4.67775	FALSE	0.541631	3.48793	TRUE	0.541631
1-HYDROXY-3,6,7-TRIMETHOXY-2,8-DIPRENYLXANTHONE		JACS 80:1691 (1958); Aust J Chem 23:2539 (1970); Tetrahedron 27:3919 (1971); Phytochemistry 12:232 (1973)	15404-76-9	Garcinia mangostana	undetermined activity		4.67733	FALSE	0.59139	8.78686	TRUE	0.59139
AMOROLFINE HYDROCHLORIDE	antimycotic	Clin Exp Dermatol 17 Suppl 1:1 (1992); Drugs 49:103 (1995)	78613-38-4, 78613-35-1(base)	synthetic; RO-14-4767	USAN, INN, BAN, JAN	LOCERYL	4.64382	FALSE	0.541967	6.45564	TRUE	0.541967
HOMATROPINE HYDROBROMIDE	anticholinergic (opthalmic)	Trans. N. Y. Acad. Sci. (1953), 16, 2-13; Q. J. Pharm. Pharmacol. (1944), 17, 88-95; Arch. Ophthalmol. (1940), 23, 340-50	51-56-9, 87-00-3 [homatropine]	semisynthetic	USP, JAN	ISOPTO	4.5917	FALSE	0.251076	7.09789	TRUE	0.251076
CAMYLOFINE DIHYDROCHLORIDE	anticholinergic	J Drug Target 18:589 (2010)	54-30-8	synthetic	INN, JAN	AVAFORTAN	4.58418	FALSE	0.463393	5.34555	TRUE	0.463393
TIRATRICOL	thyroid agent	J Clin Endocrinol Metab 75:901 (1992)	51-24-1	synthetic	INN	TRIAC	4.54834	FALSE	0.324572	2.0485	TRUE	0.324572
CLOPIDOGREL SULFATE	platelet aggregation inhibitor	Lancet 348:1329 (1996); Expert Opin Invest Drugs 4:425 (1995)	113665-84-2	synthetic; SR-25990C	USP, INN, BAN	PLAVIX	4.51147	FALSE	0.258278	4.48245	TRUE	0.258278
BRUCINE	central stimulant	Progress in Organic Chemistry 1: 1 (1952); Acta Pharmacologica Sinica 28:1851 (2007)	4845-99-2, 357-57-3 [brucine]	Strychnos nux-vomica	NF-IX		4.48669	FALSE	0.580616	3.77807	TRUE	0.580616
OCTOCRYLENE	sunscreen	Arch Derm 146:753 (2010); Contact Dermatitis 64:343 (2011)	6197-30-4	synthetic	USP	EUSOLEX	4.47115	FALSE	0.499851	7.78021	TRUE	0.499851
IRIGENIN, DIBENZYL ETHER				derivative of Irigenin	undetermined activity		4.43687	FALSE	0.540187	2.29959	TRUE	0.540187
DIOXYBENZONE	ultraviolet screen	J. Soc. Cosmet. Chem. (1978), 29(9), 525-36; J. Soc. Cosmet. Chem. (1969), 20(10), 639-51; Br. J. Dermatol. (1969), 81(10), 731-6	131-53-3	synthetic; NSC-56769	USP, INN		4.35504	FALSE	0.397468	2.5172	TRUE	0.397468
COUMOPHOS	insecticide, cholinesterase inhibitor	J. Econ. Entomol. (1967), 60(4), 1021-5; Biochem. Pharmacol. (1967), 16(7), 1183-94; J. Agric. Food Chem. (1966), 14(6), 566-72.	56-72-4	synthetic; Bayer-21199	INN, BAN	MELDANE	4.34566	FALSE	0.527372	4.36936	TRUE	0.527372
TRIPELENNAMINE CITRATE	antihistaminic	Clin Toxicol 16:17 (1980); Anal Profiles Drug Subs 14:108 (1985)	6138-56-3, 91-81-6 [tripelennamine]	synthetic	USP-XXIII, INN, BAN	PYRIBENZAMINE	4.30573	FALSE	0.491863	2.16334	TRUE	0.491863
PARGYLINE HYDROCHLORIDE	antihypertensive	Ann NY Acad Sci 107:958 (1963); Br J Pharnmac 47:719 (1973); Nephrol Dial Transplant 26:489 (2011)	306-07-0, 555-57-7 [pargyline]	synthetic; A-19120, MO-911	USAN, INN, BAN	EUTONYL	4.25997	FALSE	0.0314791	7.19265	TRUE	0.0314791
4,6-DIMETHOXY-5-METHYLISOFLAVONE				analog	undetermined activity		4.24637	FALSE	0.4749	6.10316	TRUE	0.4749
SERTRALINE HYDROCHLORIDE	antidepressant, 5HT uptake inhibitor	Drugs 44:604 (1992); JAMA 283:1837 (2000)	79559-97-0; 79617-96-2(base)	synthetic	USAN, INN, BAN	ZOLOFT	4.21591	FALSE	0.0316743	2.58972	TRUE	0.0316743
BERBERINE CHLORIDE	antiarrhythmic, alpha2 agonist, anticonvulsant, antiinflammatory, antibacterial, antifungal, antitrypanosomal, antineoplastic, immunostimulant	Coll Czech Chem Comm 35:124 (1970); J Nat Prod 40:384 (1977); Agents Actions 14:401 (1984); Alkaloids 28:78 (1986); Life Sci 49:315 (1991); J Cardiovasc Pharmacol 23:716 (1994)	633-65-8, 2086-83-1	Berberis and Mahonia spp	JAN		4.19816	FALSE	0.623517	1.05397	TRUE	0.623517
DEXLANSOPRAZOLE	antiulcer, proton pump inhibitor	Aliment Pharmacol Ther 29:928 (2009)	138530-94-6	synthetic; enantomer of lansoprazole (01503926)	USAN, INN	DEXILANT	4.19668	FALSE	0.0202681	-0.997396	FALSE	0.0202681
LANSOPRAZOLE	antiulcer	Chem. Pharm. Bull. (1990), 38(10), 2853-8; J. Pharmacol. Exp. Ther. (1989), 248(2), 799-805; J. Pharmacol. Exp. Ther. (1989), 248(2), 806-15	103577-45-3	synthetic; AG-1749, A-65006	USP, INN, BAN	PREVACID	4.19668	FALSE	0.0202681	-0.997396	FALSE	0.0202681
PROPANTHELINE BROMIDE	anticholinergic	Clin Pharmacol Ther 13:212 (1972); Fundamental Appl Toxicol 9:496 (1987)	50-34-0, 298-50-0 [propantheline]	synthetic	USP, INN, BAN, JAN	PROBANTHINE	4.19415	FALSE	0.18348	2.80237	TRUE	0.18348
HOMOPTEROCARPIN		J Chem Soc 1940:787	606-91-7	mp 82-84 C; Pterocarpus santalinus	undetermined activity		4.18028	FALSE	0.480596	5.46539	TRUE	0.480596
RANOLAZINE	antianginal, antiischemic	Gen Pharmacol 30:639 (1998); Expert Opin Invest Drugs 11:117 (2002)	95635-55-5	synthetic; RS-43285-003; CVT-303	USAN, INN	RANEXA	4.16622	FALSE	0.48755	1.27075	TRUE	0.48755
BICUCULLINE (+)	GABAa antagonist	Coll Czech Chem Commun, 29, 2328 (1964); Nature 226:1222 (1970); Brain Res 102:283 (1976); Life Sci 36:1295 (1985); TiPS 10:407 (1989)	485-49-4	Dicentra cucullaria, Corydalis spp	experimental		4.16109	FALSE	0.420406	3.93926	TRUE	0.420406
DUARTIN, DIMETHYL ETHER				derivative of DUARTIN (00201177)	undetermined activity		4.11501	FALSE	0.479369	6.63052	TRUE	0.479369
PIPAMPERONE	antipsychotic	Acta Psychiat Scand 52:237 (1975); Life Sci 80:74 (2006)	1893-33-0	synthetic; R-3345	USAN, INN, BAN	DIPIPERON	4.06839	FALSE	0.402572	4.45858	TRUE	0.402572
S-ISOCORYDINE (+)	sedative, cholinergic	J Org Chem 19:1774 (1954); Aust J Chem 20: 1277 (1967)	475-67-2	Dicentra canadensis, Artabotyris suaveoleus and Cordyalis species	experimental		4.06157	FALSE	0.399461	3.40648	TRUE	0.399461
HYDRASTINE (1R, 9S)	antihypertensive, sedative, antibacterial	J Nat Prod 45:105 (1982)	118-08-1	Corydalis spp	USP-IX		3.97618	FALSE	0.272517	3.1543	TRUE	0.272517
OXELAIDIN CITRATE	antitussive	J Pharm Pharmacol 10:40 (1958)	52432-72-1, 468-61-1 (base)	synthetic	INN, BAN		3.94239	FALSE	0.692816	9.71064	TRUE	0.692816
DROPROPIZINE	antitussive	Arzneim. Forsch. (1988), 38(8), 1159-62; Arzneim. Forsch. (1988), 38(8), 1144-50; Arzneim. Forsch. (1988), 38(8), 1141-3,	17692-31-8	synthetic; UCB-1967	INN, BAN		3.92697	FALSE	0.487261	2.28634	TRUE	0.487261
TEPOXALIN	antipsoratic	Fundamental Appl Toxicol 33:38 (1996); Am J Vet Res 66:966 (2005)	103475-41-8	synthetic; ORF-20485, RWJ-20485	USAN, INN	ZUBRIN	3.92084	FALSE	0.426381	-0.475508	FALSE	0.426381
ROFECOXIB	COX2 inhibitor, antiinflammatory, antiarthritic	JAMA 186:954 (2001)	162011-90-7	synthetic; MK-0966	USAN, INN, BAN	VIOXX	3.91601	FALSE	0.484875	5.18725	TRUE	0.484875
GRANISETRON HYDROCHLORIDE	antiemetic	Nature 330:746 (1987); Semin Oncol 22 Suppl 10:1 (1995)	107007-99-8	synthetic; BRL-43694A	USAN, INN, BAN	KYTRIL	3.89681	FALSE	0.0327111	-1.1906	FALSE	0.0327111
ISOROTENONE		Chem Rev 12, 181 (1933); J Chem Soc 1966:749		semisynthetic	undetermined activity		3.88367	FALSE	0.575404	1.40707	TRUE	0.575404
HEXACHLOROPHENE	antiinfective (topical)	J. Am. Pharm. Assoc. (1949), 10, 488-91; Br. Med. J. (1959), 2(5152), 606-9; J. Invest. Dermatol. (1950), 15(3), 257-63	70-30-4	synthetic	USP, INN, BAN	PHISOHEX	3.85201	FALSE	0.566291	1.10626	TRUE	0.566291
2,3-DIHYDROXY-4-METHOXY-4'-ETHOXYBENZOPHENONE				derivative	undetermined activity		3.85087	FALSE	0.481476	3.9472	TRUE	0.481476
CINCHOPHEN	analgesic, antipyretic, antiinflammatory	Cal West Med 37:405 (1932)	132-60-5	synthetic; hepatotoxic	NF-X. INN, BAN	ATOPHAN	3.84508	FALSE	0.419083	-2.29461	FALSE	0.419083
METHAPYRILENE HYDROCHLORIDE	H1 antihistamine	J. Org. Chem. (1976), 41(13), 2283-8; J. Med. Chem. (1969), 12(5), 832-6; Am. J. Med. Sci. (1948), 216(1), 20-3	135-23-9, 91-80-5 [methapyrilene]	synthetic	USP-XX, INN, BAN	THENYLENE	3.82174	FALSE	0.289468	2.70703	TRUE	0.289468
BROXYQUINOLINE	antiinfectant, disinfectant	Biochem Pharmacol 17:1647 (1968)	521-74-4	synthetic	INN	FENILOR	3.81557	FALSE	0.528421	0.763607	FALSE	0.528421
BIPERIDEN	anticholinergic, antiparkinsonian	Toxicol Appl Pharmacol 2:379 (1960)	514-65-8	synthetic	USP, INN, BAN, JAN	AKINETON	3.80242	FALSE	0.00506701	5.89933	TRUE	0.00506701
ARISTOLOCHIC ACID	PLA2 inhibitor	Pharmazie 8: 584 (1953); Biochim Biophys Acta 1001: 1 (1989)	313-67-7	Aristolochaceae spp	experimental		3.79768	FALSE	0.560208	0.46008	FALSE	0.560208
METHYL ROBUSTONE		J Indian Chem Soc 18: 471 (9179)		Derris spp	undetermined activity		3.79325	FALSE	0.554668	4.1043	TRUE	0.554668
IPRIFLAVONE	anabolic	Life Sci 38:951 (1986); J Bone Miner Res 1:206 (1986); JAMA 285:1482 (2001)	35212-22-7	synthetic	INN, JAN		3.75469	FALSE	0.475021	6.06665	TRUE	0.475021
PROCYCLIDINE HYDROCHLORIDE	anticholinergic	Arch Int Pharmacodyn 184:233 (1970); Neuropharmacology 44:739 (2003)	1508-76-5, 77-37-2 [procyclidine]	synthetic	USP, INN, BAN	KEMADRIN	3.69005	FALSE	0.0316743	7.01295	TRUE	0.0316743
MINAPRINE HYDROCHLORIDE	antidepressant, psychotropic	Prog. Neuro-Psychopharmacol. Biol. Psychiatry (1988), 12(5), 629-37; Arzneim. Forsch. (1982), 32(8), 824-31; Agressologie (1972), 13(5), 285-9	25953-17-7, 25905-77-5 [minaprine]	synthetic; CB-30038	USAN	CANTOR	3.68539	FALSE	0.453791	-0.649367	FALSE	0.453791
AZOBENZENE	acaricide		103-33-3	synthetic	experimental		3.66755	FALSE	0.512766	2.56858	TRUE	0.512766
CLIMBAZOLE	antifungal	Praxis (2001), 90(33), 1346-9; J. Vet. Med., Ser. B (1997), 44(4), 193-7	38083-17-9	synthetic	INN, BAN		3.65626	FALSE	0.483056	0.485209	FALSE	0.483056
IODOQUINOL	antiamebic	Int. J. Dermatol. (1977), 16(4), 267-73; J. Am. Chem. Soc. (1936), 58, 1314; Am. J. Med. (1952), 12(4), 440-6	83-73-8	synthetic	USP, INN, BAN	IOQUIN	3.62407	FALSE	0.569296	-0.295417	FALSE	0.569296
DICLAZURIL	coccidiostat	J Parasitology 74:931 (1988); Lancet 1:1397 (1989)	101831-37-2	synthetic; R-64433	USAN, INN, BAN	CLINACOX	3.60757	FALSE	0.491644	3.32509	TRUE	0.491644
ALVERINE CITRATE	anticholinergic	Br J Clin Pract 40:276 (1985)	5560-59-8, 150-59-4 [alverine]	synthetic	USAN, INN, BAN	SPASMAVERINE	3.59368	FALSE	0.561964	7.34139	TRUE	0.561964
CHLOROACETOXYQUINOLINE	antibacterial, antidiarrheal		10173-02-1	synthetic;synthetic; S-604, CAC, AC1Q61B5	experimental	SILITAL	3.57319	FALSE	0.480904	-0.286211	FALSE	0.480904
alpha-MANGOSTIN		JACS 80:1691 (1958); Aust J Chem 23:2539 (1970); Tetrahedron 27:3919 (1971); Phytochemistry 12:232 (1973)	6147-11-01	Garcinia mangostana, Hydnocarpus octandra, H venenata	undetermined activity		3.53865	FALSE	0.582991	5.1596	TRUE	0.582991
SELEGILINE HYDROCHLORIDE	antidepressant, MAO inhibitor, antiparkinsonian	J Org Chem 42:2637 (1977); Am J Psychiatry 150:321 (1993)	14611-52-0	synthetic	USP, INN, BAN	EMSAM	3.5177	FALSE	0.0314302	5.50611	TRUE	0.0314302
BICALUTAMIDE	antineoplastic	J Med Chem 31:954 (1988); Horm Res 32 Suppl 1: 77 (1989); Suppl 3 10 (1990)	90357-06-5	synthetic; ICI-176334	USAN, INN, BAN	CASODEX	3.48211	FALSE	0.0233083	-1.32033	FALSE	0.0233083
AURAPTENE	antineoplastic, apoptosis inducer	Chem Pharm Bull 1:119 (1959); Cancer Res 12:2550 (1998); Mutat Res 480:201 (2001)	495-02-3	Citrus aurantium, Feronia elephantum, Aegle marmelos, Libanotis intermedia	experimental		3.47663	FALSE	0.525464	5.93145	TRUE	0.525464
EZETIMIBE	sterol absorption inhibitor	Br J Pharmacol 129:1748 (2000); Expert Opin Invest Drugs 11:1587 (2002)	163222-33-1	synthetic	USAN, INN, BAN	ZETIA	3.45237	FALSE	0.499433	4.17409	TRUE	0.499433
MEXENEONE	sunscreen	Contact Dermatitis 6:222 (1980); Acta Derm Venereol 79:211 (1999)	1641-17-4	synthetic	INN, BAN	UVISTAT	3.45031	FALSE	0.415364	1.55691	TRUE	0.415364
FLUFENAMIC ACID	antiinflammatory, analgesic	Arthritis Rheum 6:36 (1963); 12:472 (1969); Farmaco Ed Sci 26:191 (1971)	530-78-9	synthetic; CI-440, CN-27554	USAN, INN, BAN, JAN	ARLEF	3.44699	FALSE	0.257675	-0.188155	FALSE	0.257675
HYDRASTININE HYDROCHLORIDE	cardiotonic, uterine hemostatic	Biochem J 5:243 (1911); J Physiol 45:1 (1914); Acta Pharmacol Toxicol 10:338 (1954)	4884-68-8, 6592-85-4 [hydrastinine]	derivative of hydrastine (01501009)	INN, NF-VIII		3.41084	FALSE	0.489214	2.6192	TRUE	0.489214
CEAROIN		Phytochemistry 14: 1452, 2287 (1975)	52811-37-7	Dalbergia spp	undetermined activity		3.39322	FALSE	0.414037	2.02496	TRUE	0.414037
SULCONAZOLE NITRATE	antifungal	Drugs 35:143 (1988); J Am Acad Dermatol 21:686 (1989)	61318-91-0, 61318-90-9 [sulconazole]	synthetic; RS-44872	USP, INN, BAN, JAN	EXELDERM	3.37687	FALSE	0.318386	-1.12311	FALSE	0.318386
4'-METHOXYFLAVONE			4143-74-2	Sapindus saponaria.	undetermined activity		3.37198	FALSE	0.448311	4.8789	TRUE	0.448311
YOHIMBINE HYDROCHLORIDE	alpha adrenergic blocker, mydriatic, antidepressant	J Chem Soc 1950: 1534; Alkaloids 2: 406 (1952); Pharmacol Rev 35: 143 (1983)	65-19-0	Corynanthe spp	USP, ban		3.37173	FALSE	0.522768	4.08631	TRUE	0.522768
4'-METHOXYCHALCONE		Acta Cryst C 48:741 (1992)	22966-19-4	Citrus limon	undetermined activity		3.36958	FALSE	0.43028	3.67733	TRUE	0.43028
ATROPINE SULFATE	anticholinergic, mydriatic	J Pharmacol Exp Ther 105:166 (1952); Toxicol Appl Pharmacol 18:185 (1971); Crit Care Clin 7:639 (1991)	51-55-8, 5908-99-6 [atropine sulfate], 55-48-1 [anhydrous]	Atropa and Datura spp	USP, BAN	ATROPISOL	3.3066	FALSE	0.266523	4.56805	TRUE	0.266523
7,4'-DIMETHOXYISOFLAVONE				Dalbergia violaceae, Pterodon apparicioi	undetermined activity		3.29791	FALSE	0.477721	3.90906	TRUE	0.477721
TRIHEXYPHENIDYL HYDROCHLORIDE	anticholinergic, antiparkinsonian	JACS 71:2053 (1949)	52-49-3	synthetic	USP, INN, BAN, JAN	ARTANE	3.27215	FALSE	0.0955537	6.17637	TRUE	0.0955537
NICARDIPINE HYDROCHLORIDE	vasodilator	Am. Heart J. (1990), 119(2 Pt 2), 427-34; Chem. Pharm. Bull. (1979), 27(6), 1426-40; Arzneim. Forsch. (1976), 26(12), 2172-8	54527-84-3, 55985-32-5 [nicardipine]	synthetic; YC-93, RS-69216	USAN, INN, BAN, JAN	CARDENE	3.26689	FALSE	0.0316743	25.217	TRUE	0.0316743
GANGALEOIDIN		J Chem Soc 1986: 1491	55365-63-4	Lecanora gangaleoides	undetermined activity		3.22843	FALSE	0.588222	2.01562	TRUE	0.588222
CLOFIBRATE	antihyperlipidemic	Arzneim Forsch 27:1173 (1977); Therapie 35:5 (1980)	637-07-0	synthetic; AY-61123, ICI-28257	USP, INN, BAN, JAN	ATROMID	3.22521	FALSE	0.010134	3.33527	TRUE	0.010134
TAPENTADOL HYDROCHLORIDE	analgesic, norepinephrine uptake blocker, mu-opiod receptor agonist	J Pharmacol Exp Ther 323:265 (2007); Anesth Analg 107:2048 (2008)	175591-23-8	synthetic; CG-5503	USAN, INN	NUCYNTA	3.21124	FALSE	0.454104	5.08662	TRUE	0.454104
PAPAVERINE HYDROCHLORIDE	muscle relaxant (smooth), cerebral vasodilator	N Eng J Med 281:1333, 1364 (1969); Postgrad Med J 56:488 (1980)	61-25-6, 58-74-2 [papaverine]	Papaver somniferum, Rauwolfia serpentina	USP, BAN, JAN	PAVABID	3.18477	FALSE	0.442811	0.252336	FALSE	0.442811
OLANZAPINE	antipsychotic	Int Clin Psychopharmacol 10:239 (1995); Am JK Psychiatry 156:702 (1999); Expert Opin Pharmacother 1:305 (2000)	132539-06-1	synthetic; LY-170053	USAN, INN, BAN	ZYPREXA	3.1823	FALSE	0.463368	-0.0244165	FALSE	0.463368
ISOTECTORIGENIN, 7-METHYL ETHER				Dalbergia spp	undetermined activity		3.17439	FALSE	0.506582	2.44131	TRUE	0.506582
RONNEL	insecticide		299-84-3	synthetic	USAN, INN		3.13641	FALSE	0.483294	0.912351	TRUE	0.483294
MECHLORETHAMINE	antineoplastic, alkylating agent	Adv. Hematol. (2011), e-pub 865870, 17 pp; Nat. Clin. Pract. Oncol. (2008), 5(9), 543-56; Cancer (1949), 2(1), 1-17	55-86-7, 51-75-2 [mechlorethamine]	synthetic; NSC-762	USP, INN, BAN, JAN	MUSTARDGEN	3.12464	FALSE	0.00202681	2.18845	TRUE	0.00202681
RESERPINE	antihypertensive	Anal Profiles Drug Subs 4:384 (1975); Toxicol Pathol 8:1 (1980)	50-55-5	Rauwolfia serpentina	USP, INN, BAN, JAN	SERPASIL	3.12374	FALSE	0.0111474	0.457001	FALSE	0.0111474
CLIOQUINOL	antiseptic, antiamebic	Curr. Med. Chem. (2003), 3(4), 309-315; Int. J. Dermatol. (1977), 16(4), 267-73; Am. J. Med. Sci. (1947), 213(5), 608-10	130-26-7	synthetic	USP, INN, BAN	VIOFORM	3.12242	FALSE	0.534824	-0.152684	FALSE	0.534824
MONTELUKAST SODIUM	leucotriene antagonist, antiasthmatic	Can. J. Physiol. Pharmacol. (1995), 73(2), 191-201; Biorg. Med. Chem. Lett. (1995), 5(3), 283-8; Drugs Future (1997), 22(10), 1103-1111	151767-02-1	synthetic; MK-476	USAN, INN, BAN	SINGULAIR	3.11709	FALSE	0.211752	1.17356	TRUE	0.211752
SPARTEINE SULFATE	oxytocic	J Chem Soc 1949: 663	6160-12-9, 299-39-8 [anhydrous]	Lupinus spp and other Leguminosae	USAN, BAN, JAN		3.09414	FALSE	0.550559	4.44359	TRUE	0.550559
BISOCTRIZOLE	sunscreen	Photoderm Photoimmunol Photomed 19:242 (2003); J Colloid Interface Sci 276:354 (2004)	103597-45-1	synthetic; MBBT, FAT-75634	USP, INN	TINOSORB M	3.09144	FALSE	0.794481	0.714457	FALSE	0.794481
BEZAFIBRATE	antihyperlipidemic	Atherosclerosis 29:477 (1978); 31:421, 429 (1978); Drugs 33:539 (1987)	41859-67-0	synthetic; BM-15075	USAN, INN, BAN, JAN		3.08623	FALSE	0.464046	2.40608	TRUE	0.464046
PALMATINE CHLORIDE	antibacterial, antimalarial, uterine contractant	J Nat Prod 28: 73 (1965); Can J Chem 58: 2770 (1980)	10605-02-4	Jateorhiza palmata (Calumba root)	experimental		3.05488	FALSE	0.578162	1.08281	TRUE	0.578162
FLAVANONE			487-26-3	synthetic	undetermined activity		2.99484	FALSE	0.415636	9.49279	TRUE	0.415636
APOMORPHINE HYDROCHLORIDE	emetic, antiparkinsonian, erextile dysfunction therapy	Biomed Pharmacother 49:197 (1995); J Impotence Res 14 Suppl 1:S53 (2002)	41372-20-7, 314-19-2 [anhydrous], 58-00-4 [apomorphine]	synthetic	USP, BAN	APOKYN	2.97657	FALSE	0.0358277	2.3418	TRUE	0.0358277
ATOVAQUONE	antipneumocystic, antimalarial	Drug Exper Clin Res 17:427 (1991); Biochem Pharmacol 43:1545 (1992); N Engl J Med 339:1889 (1998)	95233-18-4	synthetic	USP, INN, BAN	MEPRON	2.9389	FALSE	0.493306	3.23752	TRUE	0.493306
ECONAZOLE NITRATE	antifungal	Drugs (1978), 16(3), 177-201; Arzneim. Forsch. (1975), 25(2), 224-30; J. Med. Chem. (1969), 12(5), 784-91	68797-31-9, 27220-47-9 [econazole]	synthetic; SQ-13050, R-14827	USP, INN, BAN, JAN	SPECTAZOLE	2.91832	FALSE	0.307584	-0.434968	FALSE	0.307584
CARBETAPENTANE CITRATE	antitussive	Arzneim Forsch 17:495 (1967); 22:389 (1972)	23142-01-0, 77-23-6 [carbetapentane]	synthetic	NF-XIII, INN, BAN	TOCLASE	2.8889	FALSE	0.652768	9.17224	TRUE	0.652768
3,4-DIDESMETHYL-5-DESHYDROXY-3'-ETHOXYSCLEROIN		Tetrahedron 21: 2697 (1965)		synthetic	undetermined activity		2.87684	FALSE	0.446504	0.708243	FALSE	0.446504
BENZOCLIDINE	antihypertensive	Pharmaceut Chem J 11:60 (1977)	16852-81-6	synthetic	INN	OXYLIDINE	2.86174	FALSE	0.468341	3.85215	TRUE	0.468341
MUNDOSERONE		Proc Chem Soc 1960:176; 1969:177	3564-85-0	Mundulea suberosa; mp 156-161 C	undetermined activity		2.85662	FALSE	0.500288	3.5361	TRUE	0.500288
CLOXYQUIN	antibacterial, antifungal	Antimicrob. Agents Chemother. (2007), 51(3), 1105-1106; J. Pharm. Sci. (1991), 80(6), 542-4; Mol. Pharmacol. (1982), 22(1), 140-4	130-16-5	synthetic	USAN, INN		2.84458	FALSE	0.517504	-1.93871	FALSE	0.517504
ENROFLOXACIN	antibacterial	Tierarztl. Praxis (1991), 19(1), 14-20; Antimicrob. Agents Chemother. (1990), 34(3), 496-7; VMR, Vet. Med. Rev. (1987), (2), 90-9	93106-60-6	synthetic	USAN, INN, BAN	BAYTRIL	2.83261	FALSE	0.237887	0.407733	FALSE	0.237887
2,3-DIHYDROXY-6,7-DICHLOROQUINOXALINE	NMDA receptor antagonist (gly)	J Neurochem 54: 699 (1990)		synthetic	experimental		2.83096	FALSE	0.490124	-0.870822	FALSE	0.490124
TRIACETYLRESVERATROL		Aust J Chem 24:2427 (1971); Phytochemistry 32:1083 (1993); J Nat Prod 58:1958 (1995)	42206-94-0	Kirkpatrickia variolosa (sponge)	undetermined activity		2.82392	FALSE	0.499214	5.43049	TRUE	0.499214
SULPIRIDE	dopamine receptor antagonist, antipsychotic	Curr Ther Res 53:484 (1993); CNS Drugs 2:313 (1994)	15676-16-1	synthetic	USAN, INN, BAN, JAN	DOGMATYL	2.82269	FALSE	0.521164	0.817209	TRUE	0.521164
INDAPAMIDE	diuretic, antihypertensive	Am. J. Cardiol. (1990), 65(17), 11H-27H; Curr. Med. Res. Opin. (1977), 5(Suppl. 1), 3-8; J. Cardiovasc. Pharmacol. (1979), 1(4), 389-94	26807-65-8	synthetic	USP, INN, BAN, JAN	LOZOL	2.78249	FALSE	0.0111474	1.15208	TRUE	0.0111474
DEOXYSAPPANONE B TRIMETHYL ETHER		Chem Pharm Bull 34: 2506 (1986); 35: 3597 (1987)		Caesalpinia sappan	undetermined activity		2.76614	FALSE	0.48641	3.95787	TRUE	0.48641
PROCAINE HYDROCHLORIDE	anesthetic (local)	J Am Pharm Assoc Sci Ed 45:382 (1956); Toxicol Appl Pharmacol 18:185 (1971)	51-05-8, 59-46-1 [procaine]	synthetic	USP, JAN	NOVOCAIN	2.75494	FALSE	0.288489	1.60138	TRUE	0.288489
MONOBENZONE	depigmentor	Pigm. Cell Melanoma Res. (2011), 24(4), 673-9, ; J. Eur. Acad. Dermatol. Venereol. (2011), 25(7), 749-57, ; Cutis (1983), 32(4), 343-4, 346	103-16-2	synthetic	USP, INN	BENOQUIN	2.74402	FALSE	0.460089	1.94927	TRUE	0.460089
CHLOROXINE	chelating agent, antiseborrheic	Antimicrob. Agents Chemother. (1976), 10(2), 234-40; Arzneim. Forsch. (1970), 20(6), 821-4	773-76-2	synthetic	USAN	CAPITROL	2.71542	FALSE	0.527784	-1.9343	FALSE	0.527784
DICYCLOMINE HYDROCHLORIDE	anticholinergic	Br. J. Pharmacol. (1990), 99(4), 753-61; J. Pharmacol. Exp. Ther. (1964), 146(3), 354-8; J. Am. Chem. Soc. (1947), 69, 2902-6	67-92-5, 77-19-0 [dicyclomine]	synthetic	USP, INN, BAN, JAN	BENTYL	2.70681	FALSE	0.0315606	14.7268	TRUE	0.0315606
TRIMETAZIDINE DIHYDROCHLORIDE	anti-anginal	Circ Res 86:580 (2000); Am J Cardiovasc Drugs 3:361 (2003); Circulation 118:1250 (2008)	5011-34-7	synthetic; 400045	INN, BAN, JAN		2.70421	FALSE	0.474547	4.15634	TRUE	0.474547
ACEMETACIN	antiinflammatory	Arzneim Forsch 30:314, 348 (1980); Proc West Pharmacol Soc 45:104 (2002); Annals Hepatol 8:141 (2009)	53164-05-9	synthetic	INN, BAN, JAN	EMFLEX	2.69521	FALSE	0.236306	-0.143503	FALSE	0.236306
CORYNANTHINE		Helv Chim Acta 9: 1207 (1951)	123333-62-0	bark of Pseudocinchona africana Chev.	undetermined activity		2.69392	FALSE	0.524064	2.8644	TRUE	0.524064
ANISINDIONE	anticoagulant	Can Med Assoc J 80:785 (1959); Am J Hematol 46:138 (1994)	117-37-3	synthetic	NF-XIII, INN, BAN	MIRADON	2.66877	FALSE	0.226883	1.91101	TRUE	0.226883
OXYCLOZANIDE	anthelmintic	Experientia 1969:883; Br J Pharmac 50:435 (1974)	227-92-1	synthetic; ICI-46683	INN, BAN	ZANIL	2.63588	FALSE	0.545326	2.62939	TRUE	0.545326
DIFUCOL HEXAMETHYL ETHER		J Chem Soc 1969: 2403; Phytochemistry 31: 279	14262-07-8	derivative	undetermined activity		2.63035	FALSE	0.508692	3.93153	TRUE	0.508692
PIZOTYLINE MALATE	5HT antagonist, antimigraine	J Cardiovas Pharmacol 8:805 (1986); Eur Neurol 38:31 (1997)	5189-11-07	synthetic; Pizotifen; BC-105	USAN, INN, BAN	SANDOMIGRAN	2.58996	FALSE	0.495654	13.2124	TRUE	0.495654
5-CHLOROINDOLE-2-CARBOXYLIC ACID	NMDA receptor antagonist (gly)		10517-21-2	synthetic	experimental		2.57866	FALSE	0.473614	0.428539	FALSE	0.473614
AVOBENZONE	sunscreen	J Am Acad Dermatol 15:494 (1986); 16:346 (1987); Int J Cosmet Sci 10:53 (1988)	70356-09-1	synthetic	USP, INN	PARSOL	2.53294	FALSE	0.450494	4.50738	TRUE	0.450494
TOLPERISONE HYDROCHLORIDE	muscle relaxant (skeletal)	Acta Phsiol Acad Sci hung 18:149 (1960); Arzneim Forsch 11:257 (1961)	70312-00-4	synthetic; N-553	INN, BAN, JAN	MYDOCLAM	2.53186	FALSE	0.418999	3.53803	TRUE	0.418999
ROPINIROLE HYDROCHLORIDE	dopamine receptor agonist, antiParkinsonian	J Med Chem 28:1533 (1985)	91374-21-9	synthetic; SK&F-101468	USAN, INN, BAN	REQUIP	2.47568	FALSE	0.426875	2.85369	TRUE	0.426875
ANABASAMINE HYDROCHLORIDE		J Asian Nat Prod Res 10:1093 (2008)	20410-87-1(base)	Anabasis aphylla	undetermined activity		2.45272	FALSE	0.445944	-1.45084	FALSE	0.445944
ESZOPICLONE	hypnotic, sedative	Int J Clin Psychopharmacol 5:147 (1990); Drugs 55:277 (1998)	138729-47-2, 43200-80-2	synthetic; RP-27267	USAN, INN, BAN, JAN	LUNESTA	2.44758	FALSE	0.509683	-1.0651	FALSE	0.509683
MICONAZOLE NITRATE	antifungal (topical)	Drugs (1975), 9(6), 406-23; Chemotherapy (1972), 17(6), 392-404; J. Med. Chem. (1969), 12(5), 784-91	22832-87-7, 22916-47-8 [miconazole]	synthetic	USP, JAN	MONISTAT	2.41023	FALSE	0.199639	-1.34054	FALSE	0.199639
CHLORHEXIDINE DIHYDROCHLORIDE	antibacterial (topical), disinfectant	Br J Pharmacol 9:192 (1954); J Periodontal Res 8 Suppl 12:55 (1973); 21 Suppl 16:1 (1986)	3697-42-5, 55-56-1 [chlorhexidine]	synthetic; AY-5312	USP, INN, BAN, JAN	LISIUM	2.40048	FALSE	0.806892	-1.284	FALSE	0.806892
BUPIVACAINE HYDROCHLORIDE	anesthetic (local)	Anal Profiles Drug Subs 19:59 (1990); Drugs 56:355 (1998)	14252-80-3, 2180-92-9 [bupivacaine], 18010-40-7 [anhydrous]	synthetic	USP, INN, BAN, JAN	MARCAINE	2.3897	FALSE	0.0316743	-0.73652	FALSE	0.0316743
PROBUCOL	antihyperlipidemic	Drugs 15:409 (1978); Am J Cardiol 57:1H (1986); N Engl J Med 337:365 (1997): Circulation 105:2549 (2002).	23288-49-5	synthetic; DH-581	USP, INN, BAN, JAN	LORELCO	2.37844	FALSE	0.015201	1.55307	TRUE	0.015201
ADAPALENE	anti-acne	Drugs 53:511 (1997); 64:1465 (2004)	106685-40-9	synthetic; CD-271	USAN, INN, BAN	DIFFERIN	2.3712	FALSE	0.598266	-1.85819	FALSE	0.598266
ATOMOXETINE HYDROCHLORIDE	norepinephrine reuptake inhibitor	J Clin Pharmacol 25:296 (1985); Drug Metab Dispos 30:319 (2002); Cli Pharmacokinet 4:571 (2005)	82248-59-7	synthetic; LY-139603	USAN, INN, BAN	STRATTERA	2.34018	FALSE	0.16198	13.5586	TRUE	0.16198
6,2'-DIMETHOXYFLAVONE				derivative	undetermined activity		2.28431	FALSE	0.444194	4.28948	TRUE	0.444194
DEOXYSAPPANONE B 7,3'-DIMETHYL ETHER ACETATE		Chem Pharm Bull 34: 2506 (1986); 35: 3597 (1987)		derivative Caesalpinia sappan	undetermined activity		2.28213	FALSE	0.441657	6.60748	TRUE	0.441657
DIETHYLSTILBESTROL	estrogen	APMIS (2000), 108(12), 793-804; Ann. Intern. Med. (1995), 122(10), 778-88; Eur. J. Cancer (1992), 28A(6-7), 1182-9	56-53-1	synthetic	USP, INN, BAN	STILBESTROL	2.25472	FALSE	0.00912062	2.50989	TRUE	0.00912062
PIPERONYL BUTOXIDE	insecticide synergist	Toxicol Appl Pharmacol 14:515 (1969); IARC Monographs 30:183 (1983)	51-03-6	synthetic; ENT-14250	BAN	BUTACIDE	2.24724	FALSE	0.542732	3.70629	TRUE	0.542732
PIRENPERONE	5HT2 receptor antagonist	Psychopharmacol 119: 222 (1995)	75444-65-4	synthetic; R-47465	USAN, INN, BAN		2.23392	FALSE	0.408036	3.66425	TRUE	0.408036
HYOSCYAMINE	anticholinergic, analgesic	Anal Profiles Drug Subst Excip 23:153 (1994)	101-31-5	Atropa, Datura and Hyoscyamus spp	USP, BAN	LEVSIN	2.22013	FALSE	0.010134	5.57757	TRUE	0.010134
DUARTIN (-)		Phytochemistry 17: 1401 (1978)	52305-04-1	Dalbergia variabilis	undetermined activity		2.21717	FALSE	0.519656	3.68517	TRUE	0.519656
BIFONAZOLE	antifungal, calmodulin antagonist	Eur J Pharmacol 313:265 (1996)	60628-96-8	synthetic; BAY-H-4502	USAN, INN, BAN, JAN	MYCOSPOR	2.20895	FALSE	0.373233	-1.57162	FALSE	0.373233
FLUORESCEIN	corneal trama indicator	Am. J. Ophthalmol. (1998), 126(4), 560-4; Ann. Surg. (1949), 130(4), 637-42; J. Neurosurg. (1948), 5(4), 392-8	2321-07-05	synthetic	USP, BAN, JAN	FUNDUSCEIN	2.20867	FALSE	0.00405361	1.76014	TRUE	0.00405361
CHRYSIN DIMETHYL ETHER			21392-57-4	Boesenburgia pandurata, Leptosermum scoparium	undetermined activity		2.18841	FALSE	0.464441	3.77311	TRUE	0.464441
SULFINPYRAZONE	uricosuric	N Engl J Med 298:289 (1978); 302:250 (1980); Drugs 20:179 (1980)	57-96-5	synthetic	USP, INN, BAN, JAN	ANTURANE	2.18581	FALSE	0.0121608	4.0806	TRUE	0.0121608
BOLDINE		J Chem Soc Perkin I 1977: 706	476-70-0	Peumus boldus	undetermined activity		2.1811	FALSE	0.393395	0.768576	FALSE	0.393395
CHLORINDANOL	antiseptic, spermaticide	J Pharm Sci 48:212 (1959); Arzneim Forsch 20:548 (1970)	145-94-8	synthetic; NSC-158567	USAN, INN		2.17914	FALSE	0.481652	1.76442	TRUE	0.481652
GUAIAZULENE	antioxidant, inhibits lipid peroxidation inhibitor, antiinflammatory, hepatoprotectant; LD50(rat) 1550 mg/kg po	Coll Czech Chem Comm 16:168, 626 (1951); Ann Pharm Fr 10:412 (1952); Arzneim-Forsch 3:253 (1953); Experientia 37:680 (1981); Arch Pharm, 330:7 (1997)	489-84-9	synthetic	experimental		2.17595	FALSE	0.547173	1.87194	TRUE	0.547173
METHYLBENZETHONIUM CHLORIDE	antiinfective	Am. J. Trop. Med. Hyg. (1986), 35(6), 1110-16; J. Insect Pathol. (1960), 2, 124-33; J. Am. Pharm. Assoc., Sci. Ed. (1948), 37, 272-5	1320-44-1, 25155-18-4 [anhydrous]	synthetic	USP, INN, BAN	DELAVAN	2.16761	FALSE	0.522881	1.64582	TRUE	0.522881
3,7-DIMETHOXYFLAVONE			20950-52-1	Pongamia pinnata	undetermined activity		2.16678	FALSE	0.457543	3.16819	TRUE	0.457543
GALANGIN TRIMETHYL ETHER		Phytpchemistry 15:572 (1976); 19:203 (1980)	26964-29-4	Aniba riparia, Bosenbergia pandurata, Gomphrena spp.	undetermined activity		2.16272	FALSE	0.469182	2.13096	TRUE	0.469182
ZOXAZOLAMINE	muscle relaxant, antirrheumatic	Drug Metab Dispos 14:331 (1986)	61-80-3	synthetic; McN-485	NF-XI, INN, BAN	FLEXIN	2.15941	FALSE	0.448945	-2.92583	FALSE	0.448945
3,4',5,6,7-PENTAMETHOXYFLAVONE			4472-73-5	Citrus spp	undetermined activity		2.15015	FALSE	0.447014	0.348534	FALSE	0.447014
QUIPAZINE MALEATE	antidepressant, oxytocic	Endocrine Res 5:161 (1978); Pharmacol Biochem Behavior,14:831 (1981); Behavioral Neurosci 111:825 (1997); 119:821 (2005)	5786-68-5, 4774-24-7 [quipazine]	synthetic; CGS-12066A, MA-1291	USAN, INN		2.14347	FALSE	0.552789	-3.66221	FALSE	0.552789
AMITRAZ	scabicide	Toxicol Appl Pharmacol 73:411 (1984); Toxicol Lett 28:99 (1985)	33089-61-1	synthetic; U-36059	USP, INN, BAN	ALUDEX	2.13249	FALSE	0.52701	1.95245	TRUE	0.52701
ANTHRAQUINONE	irritant		84-65-1	synthetic	experimental		2.12295	FALSE	0.368958	1.65613	TRUE	0.368958
PHENYL AMINOSALICYLATE	antibacterial (tuberculostatic)	Acta Pharmacol Toxicol 11:307 (1955); Dis Chest 42;379 (1962)	133-11-9	synthetic; NSC-40144	USAN, INN, BAN	PHENYPASTEBAMIN	2.12028	FALSE	0.0111474	-2.13241	FALSE	0.0111474
TUBOCURARINE CHLORIDE	muscle relaxant (skeletal)	Nature 158: 515 (1946); Chem Commun 1970: 1020	6989-98-6, 57-94-3 [anhydrous], 41354-45-4 [replaced], 57-95-4 [tubocurarine]	Chondodendron spp	USP, INN, BAN, JAN	TUBARINE	2.11414	FALSE	0.144612	-4.21911	FALSE	0.144612
DIFLUBENZURON	insecticide, inhibits melanosome synthesis	Toxicol Appl Pharm 164:273 (2000)	35367-38-7	synthetic	experimental		2.11019	FALSE	0.459455	-0.26305	FALSE	0.459455
METHYLENE BLUE	antimethemoglobinemic, cyanide antidote	Eur. J. Pharm. Biopharm. (2008), 69(2), 582-587; Appl. Environ. Microbiol. (2003), 69(11), 6393-6398; Phys. Chem. Chem. Phys. (2002), 4(11), 2320-2328	7220-79-3	synthetic	USP, INN, BAN		2.10913	FALSE	0.542801	-1.34297	FALSE	0.542801
MOLINDONE HYDROCHLORIDE	antipsychotic	J. Clin. Psychopharmacol. (1989), 9(4), 268-76; Neuropharmacology (1983), 22(3A), 273-8; Nature (1967), 216(5115), 578-9	15622-65-8	synthetic; EN-1733A	USP, INN, BAN		2.09924	FALSE	0.033008	4.32405	TRUE	0.033008
7,3'-DIMETHOXYFLAVONE				analog	undetermined activity		2.08889	FALSE	0.471492	2.84373	TRUE	0.471492
FEXOFENADINE HYDROCHLORIDE	nonsedating H1-antihistamine	Arzneim Forsch 46:153 (1996); J Allergy Clin Immunol 98:1062 (1996)	138452-21-8	synthetic; MDL-16455A	USAN, INN, BAN	ALLEGRA	2.04566	FALSE	0.0314791	2.15904	TRUE	0.0314791
IRIGENIN TRIMETHYL ETHER		Prog Chem Org Nat Prod 43: 1 (1983)		derivative	undetermined activity		2.02121	FALSE	0.505978	1.0162	TRUE	0.505978
BEMOTRIZINOL	sunscreen	Regul Toxicol Pharmacol 34:287 (2001); Cosmet Toiletries 118:47 (2003)	187393-00-6	synthetic; BEMT, FAT-70884	USAN, INN	TINOSORB S	1.96774	FALSE	0.744169	-1.61293	FALSE	0.744169
TOLTRAZURIL	coccidiostat	Acta Vet Scand 27:124 (1986); J Comp Pathol 97:21 (1987)	69004-03-1	synthetic; Bay-Vi-9142	USAN, INN, BAN	BAYCOX	1.96364	FALSE	0.597229	-0.0655562	FALSE	0.597229
TETRACAINE HYDROCHLORIDE	anesthetic (local)	Anesthesiology 11:606 (1950); Am J Health-System Pharm 54:388 (1997)	136-47-0, 94-24-6 [tetracaine]	synthetic	USP, BAN, JAN	PONTOCAINE	1.96136	FALSE	0.357266	-0.648659	FALSE	0.357266
LEOIDIN		J Chem Soc 1986: 1491	105350-54-7	lichen metabolite	undetermined activity		1.93298	FALSE	0.599106	1.04963	TRUE	0.599106
TANGERITIN		Chem Ind 1957: 47; Phytochemistry 14: 309 (1975)	481-53-8	Citrus spp, Fortunella japonica	undetermined activity		1.92329	FALSE	0.451114	0.787383	FALSE	0.451114
6,7,2',3',4'-PENTAMETHOXYISOFLAVONE		Phytochemistry 10:2835 (1970); 13:2593 (1974)	33978-66-4	Pterodon pubescens, P apparicicoi	undetermined activity		1.91351	FALSE	0.474977	1.09851	TRUE	0.474977
HARMALINE	CNS stimulant, antiparkinsonian agent	Ber 63:120 (1930)	304-21-2	Peganium harmala	experimental		1.91128	FALSE	0.489466	1.47982	TRUE	0.489466
BISACODYL	cathartic	Arzneim Forsch 3:19 (1953); J Clin Gastroenterol 36:386 (2003)	603-50-9	synthetic	USP, INN, BAN, JAN	DULCOLAX	1.82091	FALSE	0.010134	-0.951477	FALSE	0.010134
HOMIDIUM BROMIDE	antiprotozoal, intercalcates with DNA	J Mol Biol 13: 269 (1965); 27: 87 (1967)	1239-45-8	synthetic	INN, BAN		1.81837	FALSE	0.655065	-2.87145	FALSE	0.655065
SULINDAC	antiinflammatory	Drugs 16:97 (1978); Dig Dis 12:259 (1994)	38194-50-2	synthetic	USP, INN, BAN, JAN	CLINORIL	1.81348	FALSE	0.0131742	1.51245	TRUE	0.0131742
FIPRONIL	GABA Cl channel agonist, antiparasitic	Chem. Res. Toxicol. (1998), 11(12), 1529-35; Proc. Natl. Acad. Sci. U. S. A. (1996), 93(23), 12764-7; Br. J. Pharmacol. (1995), 115(6), 909-12	120068-37-3	synthetic; RM-1601, MB-46030	BAN		1.77585	FALSE	0.570072	-2.66903	FALSE	0.570072
BENZYL BENZOATE	scabicide	J Pharmacol Exper Ther 84:358 (1945); 93:26 (1948)	120-51-4	synthetic	USP, JAN	ASCABIOL	1.73079	FALSE	0.465497	3.97239	TRUE	0.465497
KETOCONAZOLE	antifungal, PXR/SRC1 & CAR/SRC1 inhibitor	Oncogene 26:258 (2007)	65277-42-1	synthetic; R-41400	USP, INN, BAN, JAN	KETOZOLE	1.71808	FALSE	0.00810722	-3.46473	FALSE	0.00810722
PHENIRAMINE MALEATE	antihistaminic	Arch Neurol 34:313 (1977); Clin Therapeut 27:568 (2005); Indian J Crit Care Med 13:221 (2009)	132-20-7, 86-21-5 [pheniramine]	synthetic	USP, INN, BAN	AVIL	1.71405	FALSE	0.309306	-0.400005	FALSE	0.309306
ERYTHROSINE SODIUM	color additive	JACS 49:1594 (1927); Food Cosmet Toxicol 14:525 (1976)	16423-68-0	synthetic	USP-XXII		1.71304	FALSE	0.726073	1.09703	TRUE	0.726073
MECLOFENAMATE SODIUM	antiinflammatory, antipyretic	Arzneim Forsch 33:619 (1983); Lancet 2:541 (1988)	6385-02-0	synthetic; Cl-583	USP	MECLOMEN	1.68556	FALSE	0.154722	-1.96476	FALSE	0.154722
CARVEDILOL PHOSPHATE	antianginal, antihypertensive	Cryst Growth Des 10:2713 (2010); J Pharmaceut Sci Technol 65:12 (2011)	610309-89-2	synthetic; SK&F-105517-D	USAN	COREG CR	1.68221	FALSE	0.616257	3.16518	TRUE	0.616257
LOBARIC ACID		Z Naturforsch 21b: 714 (1966)		lichens of the genus Stereocaulon and others	undetermined activity		1.64076	FALSE	0.603073	0.289598	FALSE	0.603073
OXOLAMINE CITRATE	antitussive	Arch. Int. Pharmacodyn. Ther. (1960), 129, 249-63; Br. J. Pharmacol. Chemother. (1961), 16, 209-17. ; Minerva Med. (1960), 4091-4.	959-14-8 (base)	synthetic; SKF-9976, AF-438	INN		1.64052	FALSE	0.661135	-1.08456	FALSE	0.661135
KETOPROFEN	antiinflammatory	Drugs (1996), 52(Suppl. 5), 24-46; Eur. J. Med. Chem. (1974), 9(4), 381-9; Drugs (1974), 8(3), 168-75	22071-15-4	synthetic; RP-19583	USP, INN, BAN, JAN	ACTRON	1.63485	FALSE	0.010134	1.41217	TRUE	0.010134
LUMIRACOXIB	antiinflammatory, analgesic, antiarthritic	Br. J. Pharmacol. (2005), 144(4), 538-550; Drugs (2004), 64(19), 2237-2246; Int. J. Clin. Pract. (2004), 58(6), 606-611	220991-20-8	synthetic; COX-189	USAN, INN, BAN	PREXIGE	1.59583	FALSE	0.330668	-1.34761	FALSE	0.330668
FENOPROFEN	antiinflammatory	Pharmacol. Biochem. Prop. Drug Subst. (1977), 1, 183-213; Drugs (1977), 13(4), 241-65; Prostaglandins (1974), 6(2), 107-13	31879-05-7	synthetic; 53858	USAN, INN, BAN	NALFON	1.57781	FALSE	0.268223	0.000607173	FALSE	0.268223
CHLORAZANIL HYDROCHLORIDE	diuretic	J Pharmacol Exp Ther 130:222 (1960); Acta Pharmacol Toxicol 47:263 (1980)	2019-25-2	synthetic	INN	DAQUIN	1.55483	FALSE	0.459763	-4.50109	FALSE	0.459763
CORALYNE CHLORIDE	cytostatic, intercalating agent	Int J Immunopharmacol 6: 587 (1984); Nucleic Acids Res 25: 1890 (1997)	38989-38-7	semisynthetic	experimental		1.54623	FALSE	0.645223	-0.535394	FALSE	0.645223
ROLITETRACYCLINE	antibacterial	Toxicol Appl Pharmacol 18:185 (1971); Antimicrob Agents Chemother 10:802 (1976)	751-97-3	semisynthetic; SQ-15659	USP-XXII, INN, BAN, JAN	SYNTETRIN	1.53599	FALSE	0.466537	-0.173085	FALSE	0.466537
5,2'-DIMETHOXYFLAVONE				Primula spp	undetermined activity		1.52127	FALSE	0.44617	3.44434	TRUE	0.44617
DESLORATIDINE	H1-antihistamine	Drugs (2003), 63(19), 2051-2077; Ann. Pharmacother. (2003), 37(2), 237-246; Allergy (1995), 50(3), 200-3	100643-71-8	synthetic; Sch-34117	USAN	CLARINEX	1.50842	FALSE	0.295561	4.13261	TRUE	0.295561
DANTHRON	cathartic	JACS 53: 4112 (1931)	117-10-2	Rheum palmatum, Xyris semifuscata	USP-XXI, INN, BAN	DORBANE	1.49759	FALSE	0.507173	-1.01229	FALSE	0.507173
ALPINETIN METHYL ETHER			36052-66-1	Eucalyptus spp	undetermined activity		1.49698	FALSE	0.457446	7.54475	TRUE	0.457446
6,4'-DIMETHOXYFLAVONE			54401-47-7	derivative Cassia spectabilis	undetermined activity		1.48502	FALSE	0.474525	2.59426	TRUE	0.474525
SALICYLANILIDE	antipyretic, fungicide	Arch Derm Syphilol 58:56 (1948); 67:479 (1953)	87-17-2	synthetic	NF-XIII	SALINIDOL	1.45716	FALSE	0.412422	-1.70564	FALSE	0.412422
ACENOCOUMAROL	anticoagulant	Drug Metab Dispos 8:1284 (2000); Ned Tijdschr Geneeskd.151:1945 (2007)	152-72-7	synthetic	NF-XIV, INN, BAN	SINTROM	1.41818	FALSE	0.45362	2.80575	TRUE	0.45362
PANTOPRAZOLE	proton pump inhibitor, gastric acid release inhibitor, antiulcer	Gastroenterology 118:696 (2000); Am J Health Syst Pharm 58:999 (2001)	102625-70-7	synthetic; SK&F-96022, BY-1023	USAN, INN, BAN	PROTONIX	1.34458	FALSE	0.365275	-1.44494	FALSE	0.365275
DEOXYSAPPANONE B 7,3'-DIMETHYL ETHER		Chem Pharm Bull 34: 2506 (1986); 35: 3597 (1987)		Caesalpinia sappan	undetermined activity		1.2999	FALSE	0.449087	2.28301	TRUE	0.449087
PHENYLBUTAZONE	antiinflammatory	Fundam Appl Toxicol 7:299 (1986); Pharmacotherapy 7:25 (1987)	50-33-9	synthetic	USP, INN, BAN, JAN	AZOLID	1.26202	FALSE	0.00912062	1.86414	TRUE	0.00912062
APIGENIN DIMETHYL ETHER			5728-44-9	common plant metabolite	undetermined activity		1.24064	FALSE	0.465339	1.96843	TRUE	0.465339
3,4'-DIMETHOXYFLAVONE				derivative Millettia flowers	undetermined activity		1.23671	FALSE	0.4375	3.00657	TRUE	0.4375
SKATOLE	insect attractant		83-34-1	feces, beetroot, nectandra wood	experimental		1.23091	FALSE	0.497214	3.82204	TRUE	0.497214
DICLOFENAC SODIUM	antiinflammatory	Drugs (1980), 20(1), 24-48; Biochem. Pharmacol. (1975), 24(5), 641-3; Experientia (1973), 29(4), 450-2	15307-79-6	synthetic; GP-45840	USP, JAN	VOLATREN	1.21777	FALSE	0.155731	-2.81908	FALSE	0.155731
CHRYSAROBIN		J Am Chem Soc 53: 4114 (1931)	491-58-7	Andira araroba ( glacial AcOH)	undetermined activity		1.20433	FALSE	0.490224	-1.07335	FALSE	0.490224
IMIQUIMOD	immunomodulator	Cancer Res 53:5176 (1993); Arch Dermatol 134:25 (1998); J Am Acad Dermatol 43:S1 (2000)	99011-02-6	synthetic; R-837, S-26308	USAN, INN, BAN	ALDARA	1.19047	FALSE	0.543617	-5.19367	FALSE	0.543617
THONZONIUM BROMIDE	mucolytic, antibacterial, surface active agent	Eye Ear Nose & Throat 33:351 (1954)	553-08-2	synthetic	USAN, USP-XXII, INN	THONZIDE	1.19007	FALSE	0.165893	-4.81724	FALSE	0.165893
THIABENDAZOLE	anthelmintic	Toxicol Appl Pharmacol 7:53 (1965); Anal Profiles Drug Subs 16:611 (1986)	148-79-8	synthetic; MK-360	USP, INN, BAN, JAN	MINTEZOL	1.17801	FALSE	0.0192546	-3.61064	FALSE	0.0192546
ETODOLAC	antiinflammatory	Inflammopharmacology (1995), 3(4), 335-45; Med. Res. Rev. (1987), 7(1), 1-28; J. Med. Chem. (1976), 19(6), 787-92	41340-25-4	synthetic; AY-24234	USP, INN, BAN	LODINE	1.17025	FALSE	0.0121608	0.941209	TRUE	0.0121608
DIFLUNISAL	analgesic, antiinflammatory	J. Pharmacol. Exp. Ther. (1979), 211(3), 678-85; Eur. J. Rheumatol. Inflammation (1978), 1(3), 308-11; Br. J. Clin. Pharmacol. (1977), 4, Suppl. 1, 7-13	22494-42-4	synthetic	USP, INN, BAN, JAN	DOLOBID	1.15818	FALSE	0.0141876	-4.2996	FALSE	0.0141876
DULOXETINE HYDROCHLORIDE	antidepressant	Drugs (2004), 64(22), 2567-2573; J. Pharmacol. Exp. Ther. (1994), 269(1), 132-6; Neuropsychopharmacology (1993), 8(1), 23-33	136434-34-9	synthetic; LY-248686	USAN, INN, BAN	CYMBALTA	1.15583	FALSE	0.497886	2.16187	TRUE	0.497886
VENLAFAXINE HYDROCHLORIDE	antidepressant	J Clin Psychiatry54:119 (1993); J Am Med Assoc 283:3082 (2000)	99300-78-4, 93413-69-5 [venlafaxine]	synthetic; WY-45030	USAN, INN, BAN	EFFEXOR	1.14763	FALSE	0.0316743	3.13235	TRUE	0.0316743
LORATADINE	H1 antihistamine	Allergy (1987), 42(1), 57-63; Agents Actions (1984), 14(5-6), 590-7; Ann. Allergy (1987), 58(6), 407-11	79794-75-5	synthetic	USP, INN, BAN	ALAVERT	1.14691	FALSE	0.00608042	1.71222	TRUE	0.00608042
PRIMULETIN		Helv Chim Acta 24:297 (1941)	491-78-1	Primula spp	undetermined activity		1.13002	FALSE	0.461772	1.23273	TRUE	0.461772
ROBUSTIC ACID		J Chem Soc 1969:365	5307-59-5	Derris robusta	undetermined activity		1.12365	FALSE	0.529412	2.93959	TRUE	0.529412
AZATADINE MALEATE	H1-antihistamine	Agents Actions 4:264 (1974); Jitchuken Zenrincho Kenkyuho 1:173 (1975); NZ Med J 94:79 (1981)	3978-86-7	synthetic; SCH-10649	USP, INN, BAN	OPTIMINE	1.10095	FALSE	0.302141	6.32696	TRUE	0.302141
AMINOPENTAMIDE SULFATE	antispasmodic, antiemetic	J Pharmacol Exp Ther 100:325 (1950); JACS 79:4451 (1957)	119793-66-7	synthetic; NND-1962; BL-139	USP	CENTRINE	1.09487	FALSE	0.472157	5.80101	TRUE	0.472157
THIOTEPA	antineoplastic, alkylating agent	Cancer 6:142 (1953); Cancer Treat Rev 26:257 (2000)	52-24-4	synthetic; NSC-6396	USP, INN, BAN, JAN	THIOPLEX	1.06243	FALSE	0.0243217	0.0764695	FALSE	0.0243217
OXICONAZOLE NITRATE	antifungal	Arzneimittelforschung 32:17 (1992)	64211-46-7	synthetic; SGD-301-76, Ro-13-8996,ST-813	USAN, INN, BAN, JAN	OXISTAT	1.05907	FALSE	0.492503	-2.91677	FALSE	0.492503
MAPROTILINE HYDROCHLORIDE	antidepressant	Bull Chim Farm 112:782 (1953); Drugs 13:321 (!977)	10347-81-6, 10262-69-8 (maprotiline)	synthetic; Ba-34276	USAN, INN, BAN	LUDIOLMIL	1.0585	FALSE	0.0315606	3.01585	TRUE	0.0315606
VULPINIC ACID	antiinflammatory, antibacterial, plant growth inhibitor	J Am Chem Soc 72:1824 (1950)	521-52-8	numerous lichens, e.g. Letharia vulpina	experimental		1.04051	FALSE	0.467436	1.21243	TRUE	0.467436
SINENSETIN			2306-27-6	Citrus spp	undetermined activity		1.03207	FALSE	0.472046	0.266666	FALSE	0.472046
SARAFLOXACIN HYDROCHLORIDE	antibacterial	J Med Chem 28:1558 (1985); J Antimicrob Chemother 19:611 (1987)	91296-87-6	synthetic; Abbott-56620	USAN, INN, BAN	SARAFLOX	1.02497	FALSE	0.418754	-0.821844	FALSE	0.418754
KETOTIFEN FUMARATE	antiasthmatic	Respiration (1984), 45(4), 411-21; Arzneim. Forsch. (1978), 28(5), 770-82; Helv. Chim. Acta (1976), 59(3), 866-77	34580-14-8, 34580-13-7 [ketotifen]	synthetic; HC-20511	USAN, INN, BAN, JAN	ZADITOR	1.01083	FALSE	0.286842	17.0987	TRUE	0.286842
TETRACHLOROISOPHTHALONITRILE	antifungal			synthetic	experimental		0.977644	FALSE	0.580742	0.790353	FALSE	0.580742
PEFLOXACINE MESYLATE	antibacterial, antiproliferative	J Med Chem 31:221 (1988); J Pharmacol Exp Ther 248:415 (1989)	149676-40-4	synthetic; 41982-BP	USAN, INN, BAN		0.973983	FALSE	0.315466	-2.0833	FALSE	0.315466
5-HYDROXY-2',4',7,8-TETRAMETHOXYFLAVONE		Chem Pharm Bull 33:3982 (1985): Phytochemistry 28:1778 (1989)	123316-61-0	Citrus spp, Limnophilia rugosa	undetermined activity		0.970885	FALSE	0.508115	-0.788757	FALSE	0.508115
CARBAMAZEPINE	analgesic, anticonvulsant	Med Exp 11:191 (1964); Anal Profiles Drug Subs 9:87 !980); J Clin Pharm Ther 20:31 (1995)	298-46-4	synthetic	USP, INN, BAN, JAN	TEGRETOL	0.961522	FALSE	0.010134	4.45841	TRUE	0.010134
ACRIFLAVINIUM HYDROCHLORIDE	antiinfective, intercalating agent	Biochem J 35:1311 (1941); J Pharmacol Exp Ther 80:217 (1944)	8018-07-03	synthetic	NF, INN	PANFLAVIN	0.950093	FALSE	0.609367	-2.22722	FALSE	0.609367
URAPIDIL HYDROCHLORIDE	antihypertensive	Eur J Pharmacol 59:1 (1979); Arzneim Forsch 31:849 (1981); Drugs 35 Suppl 6:147 (1988)	34661-75-1	synthetic	INN, BAN, JAN	EBRANTIL	0.943063	FALSE	0.494147	4.0957	TRUE	0.494147
SULFAQUINOXALINE SODIUM	antibacterial, coccidiostat	Vet Rec 113:608 (1983); 114:60 (1984)	59-40-5	synthetic	USP, INN, BAN	AVIOCHINA	0.934587	FALSE	0.504551	-5.2106	FALSE	0.504551
VISNAGIN		Tetrahedron 3: 230 (1958)	82-57-5	Ammi visnaga	undetermined activity		0.930359	FALSE	0.370126	-0.961687	FALSE	0.370126
PYRVINIUM PAMOATE	anthelmintic	Am J Nursing 62:24 (1962); Toxicol Appl Pharmacol 74:293 (1984)	3546-41-6	synthetic	USP, BAN, JAN	POVAN	0.909716	FALSE	0.876234	-3.11293	FALSE	0.876234
DEMECLOCYCLINE HYDROCHLORIDE	antibacterial	J. Am. Chem. Soc. (1957), 79, 4561-3; Med. Klin. (1963), 58, 1722-6; Br. J. Vener. Dis. (1962), 38, 157-60	127-33-3	Streptomyces aureofaiens	USP, BAN, JAN	DECLOMYCIN	0.881756	FALSE	0.328552	-2.17815	FALSE	0.328552
ACTINOQUINOL SODIUM	ultaviolet screen		7246-07-03	synthetic	USAN, INN		0.862953	FALSE	0.4936	-3.3224	FALSE	0.4936
ACECLOFENAC	antiinflammatory, analgesic	Drugs Exp Clin Res 14:491 (1988); Clin Trials J 27:12 (1990)	89796-99-6	synthetic; PR-82/3	INN, BAN	AIRTAL	0.85224	FALSE	0.345216	-0.0973558	FALSE	0.345216
PITAVASTATIN CALCIUM	HMGA reductase inhibitor	Arzneim Forsch 47:904 (1997); Cardiovasc Drug Rev 21:199 (2003); Int J Clin Pract 59:239 (2005)	147511-69-1	synthetic	USAN, INN	LIVALO	0.824868	FALSE	0.585449	-4.52799	FALSE	0.585449
6,3'-DIMETHOXYFLAVONE		Aust J Chem 34:1779 (1981)	79786-40-6	Pimelia decora	undetermined activity		0.821665	FALSE	0.468791	1.83027	TRUE	0.468791
MEFLOQUINE	antimalarial	Br Med J 315:1412 (1997)	53230-10-7	synthetic; Ro-21-5998; WR-142490	USAN, INN, BAN	LARIAM	0.81403	FALSE	0.0316743	-3.64761	FALSE	0.0316743
CHINIOFON	antiprotozoal, amebicide	Cal West Med 37:405 (1932); J Pharmacol. Exper Ther 45:273 (1932).	8002-90-2	synthetic	INN, DCF, NF-XI	YATREN	0.810366	FALSE	0.542798	-6.04226	FALSE	0.542798
TRIOXSALEN	melanizing agent, antipsoriatic	Clin Exper Dermatol 6:133 (1981); Anal Profiles Drug Subs 10:705 (1981)	3902-71-4	synthetic; NSC-71047	USP, INN, JAN	TRISORALEN	0.810155	FALSE	0.00912062	-0.955996	FALSE	0.00912062
ANTHRALIN	antipsoriatic	Skin Pharmacol 3:1 (1990); Clin Dermatol 15:723 (1997)	480-22-8, 1143-38-0	synthetic	USP	ANTRADERM	0.806621	FALSE	0.493525	-1.5278	FALSE	0.493525
DEOXYSAPPANONE B 7,4'-DIMETHYL ETHER		Chem Pharm Bull 34: 2506 (1986); 35: 3597 (1987)		Caesalpinia sappan	undetermined activity		0.797962	FALSE	0.446899	3.17647	TRUE	0.446899
CHRYSOPHANOL		Phytochemistry 11: 2122 (1972)	481-74-3	Cassia and Rumex spp	undetermined activity		0.79515	FALSE	0.513163	-2.28506	FALSE	0.513163
TRIMEBUTINE MALEATE	antispasmodic, opiod receptor agonist	Japan J Pharmacol 33:301 (1983); Hepato-Gastroenterology 49:193 (2002)	34140-59-5(base)	synthetic	INN, BAN, JAN		0.791486	FALSE	0.523671	0.702599	FALSE	0.523671
EVOXINE		Aust J Sci Res, Ser A 5:401 (1952); Planta Med 42:400 (1981)	522-11-2	Evodia xanthoxyloides	undetermined activity		0.78345	FALSE	0.506639	-0.366514	FALSE	0.506639
ANTAZOLINE PHOSPHATE	antihistaminic	Postgrad Med J 48:304 (1972); Arch Ophthalmol 108:520 (1990)	154-68-7, 91-75-8 [antazoline]	synthetic	USP	ANTISTINE PHOSPHATE	0.780325	FALSE	0.308357	-1.61267	FALSE	0.308357
WARFARIN	anticoagulant, rodenticide	Pharmacol Res Commun 10:445 (1978); Chest 102:312S (1992)	81-81-2, 2610-86-8 [warfarin potassium], 129-06-6 [warfarin sodium]	synthetic	USP, INN, BAN, JAN	COUMADIN	0.770634	FALSE	0.277519	3.52743	TRUE	0.277519
SALSALATE	analgesic	J Pharm Sci 73:1657 (1984); Clin Ther 3:80 (1980); 6:388 (1984); Curr Ther Res 42:720 (1987)	552-94-3	synthetic; NSC-49171	USP, INN, BAN	DISALSID	0.770367	FALSE	0.346359	-2.16551	FALSE	0.346359
NORTRIPTYLINE HYDROCHLORIDE	antidepressant	Lancet 1:287 (1984); Eur Urol 12:109 (1986)	894-71-3, 72-69-5 [nortriptyline]	synthetic; 38489	USP, INN, BAN, JAN	AVENTYL	0.717713	FALSE	0.0315606	10.7627	TRUE	0.0315606
3,6-DIMETHOXYFLAVONE				semisynthetic	undetermined activity		0.696736	FALSE	0.457543	1.38159	TRUE	0.457543
CHLORPYRIFOS	insecticide	J Econ Entomol 58:1043 (1965); Toxicol Appl Pharmacol 21:315 (1972)	2921-88-2	synthetic; Dowco-179, ENT-27311	BAN	DURSBAN	0.690596	FALSE	0.508627	-2.30411	FALSE	0.508627
HARMANE	intercalating agent, sedative	J Am Chem Soc 76: 2792 (1954)	486-84-0	Arariba rubra.	experimental		0.666179	FALSE	0.53232	-0.330414	FALSE	0.53232
TOLFENAMIC ACID	antiinflammatory, analgesia	Scand J Rheumatol 5:126 (1976); Suppl 33:50 (1980); Suppl 36:1 (1980)	13710-19-5	synthetic	INN, BAN, JAN	CLOTAM	0.648838	FALSE	0.218202	-1.02424	FALSE	0.218202
DICUMAROL	anticoagulant	J Biol Chem 138:21, 513, 529 (1041); 142:941 (1942)	66-76-2	synthetic	USAN, INN	DICUMOL	0.644184	FALSE	0.352282	1.02942	TRUE	0.352282
SAFROLE	anesthetic (topical) and antiseptic, pediculicide	J Org Chem 13: 448 (1948)	94-59-7	sassafras officinale	experimental		0.63887	FALSE	0.511977	1.18326	TRUE	0.511977
IRIGINOL HEXAACETATE				semisynthetic	undetermined activity		0.573572	FALSE	0.619052	0.925025	TRUE	0.619052
DIBENZOYLMETHANE	antineoplastic	Cancer Lett 168:125 (2001); Carcinogenesis 19:1697 (1998)	120-46-7	Glycyrrhiza glabra	experimental		0.552221	FALSE	0.441732	2.17759	TRUE	0.441732
TOPOTECAN HYDROCHLORIDE	antineoplastic; topoisomerase I inhibitor	J Clin Oncol 14:1552 (1996); Expert Opin Drug Safety 4:45 (2005)	119413-54-6	semisynthetic; SKF-104864A	USAN, INN, BAN		0.537697	FALSE	0.569948	0.567439	FALSE	0.569948
ALIZARIN	antimutagen	Carcinogenesis 6:237 (1985)	72-48-0	Rubia tinctorum	experimental		0.535862	FALSE	0.521261	-1.66264	FALSE	0.521261
CETYLPYRIDINIUM CHLORIDE	antiinfective (topical)	J Pharmacol Exper Ther 74:401 (1944); J Am Pharm Assoc 35:89 (1946)	6004-24-6, 123-03-5 [anhydrous]	synthetic	USP, INN, BAN, JAN	CEPACOL	0.529449	FALSE	0.615337	-1.18769	FALSE	0.615337
CHLORQUINALDOL	antiinfectant, antifungal	Int. J. Dermatol. (1977), 16(4), 267-73; J. Med. Pharm. Chem. (1962), 5, 389-97	72-80-0	synthetic	INN, BAN	SITOSTERAN	0.525966	FALSE	0.510774	-3.00907	FALSE	0.510774
2',3-DIHYDROXY-4,4',6'-TRIMETHOXYCHALCONE		Annalen 550:146 (1942); Planta 95:133 (1970); Phytochemistry 13:1561 (1974)	38186-71-9	Merrillia caloxylon	undetermined activity		0.478693	FALSE	0.525134	1.52699	TRUE	0.525134
NABUMETONE	antiinflammatory	Drugs (2004), 64(20), 2315-2343; J. Pharm. Pharmacol. (1982), 34(9), 562-9; J. Med. Chem. (1978), 21(12), 1260-4	42924-53-8	synthetic	USP, INN, BAN, JAN	RELAFEN	0.469144	FALSE	0.00810722	-0.241437	FALSE	0.00810722
PURPURIN	xanthin oxidase inhibitor, irritant	J Chem Soc 1928:229; 1929:1399; 1931:3206; Anticancer Res 17:3293 (1997)	81-54-9	Rubia and Gallium spp	experimental		0.465757	FALSE	0.512592	-1.76815	FALSE	0.512592
OXETHAZAINE	anesthetic (local)	Proc. Soc. Exp. Biol. Med. (1962), 109, 664-8; J. Org. Chem. (1961), 26, 2378-83; Scand. J. Gastroenterol. (1978), 13(3), 321-3	126-27-2	synthetic; Wy-806	USAN, INN, BAN, JAN		0.451583	FALSE	0.487844	6.23995	TRUE	0.487844
DIPTERYXIN		Phytochemistry 13:1943 (1974)	53948-01-9	Dipteryx odorata	undetermined activity		0.436986	FALSE	0.523127	0.536867	FALSE	0.523127
METHENAMINE	antibacterial (urinary)	Infect. Dis. Ther. (1994), 9, 403-9; Pharm. Weekbl. (1982), 117(22), 505-7; Am. Ind. Hyg. Assoc. J. (1989), 50(11), 579-85	100-97-0	synthetic	USP, INN, JAN	CYSTEX	0.406154	FALSE	0.107145	-0.366606	FALSE	0.107145
CYCLOPENTOLATE HYDROCHLORIDE	mydriatic	Neuropharmacology (1977), 16(12), 833-9; J. Pharmacol. Exp. Ther. (1958), 123, 230-7; Acta ophthalmol. (1976), 54(4), 456-72	5870-29-1, 512-15-2 [cyclopentolate]	synthetic	USP, INN, BAN, JAN	ALPENTOLATE	0.405045	FALSE	0.0319969	4.90501	TRUE	0.0319969
DEHYDRODIHYDROROTENONE		Chem Rev 12: 181 (1933); Phytochemistry 26: 2423 (1987)	6659-45-6	Chem Rev 12: 181 (1933)	undetermined activity		0.386849	FALSE	0.559322	1.77632	TRUE	0.559322
CHRYSIN	diuretic	J Chem Soc 1938:1320; Biochem J 59:58 (1955)	480-40-0	Ulnus sieboldiana, Flourensia resinosa, Oroxylum indicum, Pinus and Scutellaria spp.	experimental		0.38638	FALSE	0.501335	-0.19893	FALSE	0.501335
METHOXYVONE	anabolic			synthetic	experimental		0.350141	FALSE	0.463459	1.70699	TRUE	0.463459
OXYBUTYNIN CHLORIDE	anticholinergic	Toxicol Appl Pharmacol 18:185 (1971); Drugs Aging 6:243 (1995)	1508-65-2	synthetic; MJ-4309-1, 5058	USP, JAN	DITROPAN	0.345657	FALSE	0.0316743	2.00321	TRUE	0.0316743
2',4-DIHYDROXY-3,4',6'-TRIMETHOXYCHALCONE		Annalen 550:146 (1942); Planta 95:133 (1970); Phytochemistry 13:1561 (1974)	112572-59-5	Viscum album (glucoside)	undetermined activity		0.338088	FALSE	0.531819	0.284088	FALSE	0.531819
OSAJIN 4'-METHYL ETHER			27762-88-5	derivative of osajin	undetermined activity		0.294864	FALSE	0.517392	5.11355	TRUE	0.517392
AMLEXANOX	anti-allergic	Int Arch Allergy Appl Immunol 79:231 (1986); 82:66 (1987); J Oral Maxillofac Surg 51:243 (1993)	68302-57-8	synthetic; AA-673, CHX-3673	USAN, INN, BAN, JAN	APHTHAZOL	0.293987	FALSE	0.51284	-2.74785	FALSE	0.51284
AMINOETHOXYDIPHENYLBORANE	Ca release inhibitor, angiogensin II inhibitor	J Biochem 122:498 (1997); Biochem Biophys Res Commun 264:979 (1999)	524-95-8	synthetic; 2APB	experimental		0.278847	FALSE	0.3632	3.99303	TRUE	0.3632
CHLORZOXAZONE	muscle relaxant (skeletal)	Arzneim Forsch 17:242 (1967); Curr Ther Res 9:537 (1967); 19:51 (1976)	95-25-0	synthetic	USP, INN, BAN, JAN	PARAFON	0.261361	FALSE	0.00304021	-3.01383	FALSE	0.00304021
BISANHYDRORUTILANTINONE	antibacterial	Naturwissenschaften 52: 539 (1965); Chem Ber 100: 256 (1967); Tet Lett 1968: 471	749-18-8	Streptomyces spp; also rutilantinone	experimental		0.25857	FALSE	0.57522	-0.91672	FALSE	0.57522
ATORVASTATIN CALCIUM	antihyperlipidemic, HMGCoA reductase inhibitor	Ann Pharmacother 32:1030 (1998); Drugs 65:137 (2005)	134523-03-8, 134523-00-5 [atorvastatin]	synthetic	USAN, INN, BAN	LIPITOR	0.254448	FALSE	0.348152	-5.72116	FALSE	0.348152
2'-METHOXYFORMONETIN		Phytochemistry 41: 661 (1996)		Eschscholtzia californica	undetermined activity		0.247401	FALSE	0.469201	1.43859	TRUE	0.469201
MYCOPHENOLATE MOFETIL	immune suppressant, antineoplastic, antiviral	Clin J Am Soc Nephrol 2:968 (2007); Transplantation 87:785 (2009)	115007-34-6	semisynthtic; RS-61443	USAN	CELLCEPT	0.236957	FALSE	0.0131742	14.2341	TRUE	0.0131742
DIHYDROROTENONE		Chem Rev 12:181 (1933)		derivative; mp 209-211 C	undetermined activity		0.223721	FALSE	0.557522	2.84651	TRUE	0.557522
THIMEROSAL	antiinfective, preservative	Clin Toxicol 4:185 (1971); Drug Saf 28:89 (2005)	54-64-8	synthetic	USP, INN, BAN, JAN	MERTHIOLATE	0.191813	FALSE	0.501115	-2.10762	FALSE	0.501115
3-DESHYDROXYSAPPANOL TRIMETHYL ETHER				derivative	undetermined activity		0.17085	FALSE	0.494449	0.676688	FALSE	0.494449
TETRAHYDROSAPPANONE A TRIMETHYL ETHER		Chem Pharm Bull 34: 2506 (1986); 35: 3597 (1987)		derivative Caesalpinia sappan	undetermined activity		0.17085	FALSE	0.494449	0.676688	FALSE	0.494449
ZILEUTON	5-lipoxygenase inhibitor	Int J Immunopharmacol 14:505 (1992); Lancet 348:519 (1996)	111406-87-2	synthetic; Abbott-64077	USP, INN, BAN	ZYFLO	0.170166	FALSE	0.492233	-3.77106	FALSE	0.492233
PRULIFLOXACIN	antibacterial	J Clin Pharmacol 34:930 (1994); Pulm Pharmacol Ther 19:20, 30 (2006)	123447-62-1	synthetic; NAD-441A	INN	QUISNON	0.154672	FALSE	0.485621	-2.41488	FALSE	0.485621
BERGAPTEN	antipsoriatic, antiinflammatory	Ber 67: 59 (1934); Chem Pharm Bull 38: 2498 (1990)	484-20-8	widespread in Umbelliferae	INN	PSORADERM-5	0.152217	FALSE	0.276801	-1.09688	FALSE	0.276801
ISOBERGAPTENE		Ber 70:1253 (1937)	482-48-4	Heracleum and other Umbelliferaceae	undetermined activity		0.152217	FALSE	0.276801	-1.09688	FALSE	0.276801
SINOMENINE	weak abortifacient, immunosuppressant, analgesic, antiinflammatory; LD50 (po) 580 mg/kg; (ip) 285 mg/kg(mouse)	Annalen 485: 247 (1931); J Chem Soc 1955: 3252; J Immunopharmacol 7: 33 (1985); Arzneim-Forsch 44: 1223 (1994)	115-53-7	Sinomenium acutum and Stephania cepharantha	experimental		0.145232	FALSE	0.448234	1.19566	TRUE	0.448234
FENSPIRIDE HYDROCHLORIDE	antiinflammatory, bronchodilator	Arzneim Forsch 19:1263 (1969); 22:1947 (1972)	5053-08-7, 5053-06-5 [fenspiride]	synthetic; NAT-333, NDR-5998A	USAN, INN	VIARESPAN	0.142637	FALSE	0.439142	5.01366	TRUE	0.439142
ANGOLENSIN (R)		J Chem Soc 1959: 2679; 1963: 5573	4842-48-2	Pericopsis and Pterocarpus spp	undetermined activity		0.123523	FALSE	0.470973	1.35779	TRUE	0.470973
HEXAMETHYLQUERCETAGETIN		Phytochemistry 11:2283 (1972)	1251-84-9	Citrus spp	undetermined activity		0.110556	FALSE	0.491226	-0.253649	FALSE	0.491226
OXANTEL PAMOATE	anthelmintic	Mol. Pharmacol. (2010), 78(4), 560-568; Int. J. Parasitol. (1991), 21(6), 697-702; Scand. J. Infect. Dis. (1982), 14(4), 297-9	68813-55-8	synthetic; CP-14445-16	USAN, INN, BAN	TELOPAR	0.103266	FALSE	0.684291	-1.92021	FALSE	0.684291
PROFLAVINE HEMISULFATE	antiseptic	Brit J Exper Path 28:1 (1947)	553-30-0, 1811-28-5	synthetic	INN, NF-IX		0.0991347	FALSE	0.500528	-4.01004	FALSE	0.500528
RABEPRAZOLE SODIUM	gastric acid secretion inhibitor	Dig Dis Sci 43:993 (1998); Expert Opin Pharmacother 5:137 (2004)	117976-90-6	synthetic; LY-307640, E-3810	USAN, INN, BAN	ACIPHEX	0.0667305	FALSE	0.370822	-3.3542	FALSE	0.370822
POMIFERIN TRIMETHYL ETHER	derivative				undetermined activity		0.0601863	FALSE	0.51742	4.2548	TRUE	0.51742
LINDANE	pediculicide, insecticide	Toxicol Appl Pharmacol 14:515 (1969); Toxicol Pathol 11:12 (1983)	58-89-9	synthetic; gamma-BHC	USP, INN, BAN	SCABENE	0.0538094	FALSE	0.583695	0.490289	FALSE	0.583695
ZOMEPIRAC SODIUM	analgesic, antiinflammatory	J Clin Pharmacol 20:213 (1980); Drugs 23:250 (1982)	64092-49-5, 64092-48-4 [anhydrous], 33369-31-2 [zomepirac]	synthetic	USAN, INN, BAN	ZOMAX	0.0505559	FALSE	0.441326	-0.852613	FALSE	0.441326
NICOTINE BITARTRATE	nicotinyl acetylchloline receptor agonist, ectoparasiticide	Arch. Int. Pharmacodyn. Ther. (1970), 187(1), 88-96; Psychopharmacologia (1969), 14(3), 221-32; Clin. Pharmacol. Ther. (1967), 8(6), 789-96	65-31-6	Nicotiana tabacum	USAN	NICORETTE	0.0447264	FALSE	0.664561	-3.36792	FALSE	0.664561
BIOCHANIN A	phytoestrogen	J Chem soc 1953: 1852	491-80-5	widely distributed in Leguminosae	experimental		0.039209	FALSE	0.508876	-0.533326	FALSE	0.508876
ZALEPLON	sedative, hypnotic	Eur J Clin Pharmacol 45:313 (1993); J Clin Pharmacol 34:335 (1994); Expert Opin Invest Drugs 9:841 (2000); J Clin Psychiatry 4:38 (2002)	151319-34-5	synthetic; CL-284846, L-846, LJC-10846, ZAL-846	USAN, INN, BAN	SONATA	0.038335	FALSE	0.523004	-2.66217	FALSE	0.523004
HARMOL HYDROCHLORIDE	MAO inhibitor	Phytochemistry 19:1573 (1980)	40580-83-4	common plant alkaloid	experimental		0.023952	FALSE	0.50751	-1.6666	FALSE	0.50751
FLUVASTATIN	antihyperlipidemic, HMGCoA reductase inhibitor	J. Med. Chem. (1991), 34(1), 463-6; Biochim. Biophys. Acta (1993), 1167(2), 223-5; Atherosclerosis (1991), 87(2-3), 147-57	93957-54-1	synthetic; XU-62-320	USAN, INN, BAN	LESCOL	0.00732843	FALSE	0.501802	-4.29938	FALSE	0.501802
EMETINE DIHYDROCHLORIDE	inhibits RNA, DNA and protein synthesis	Nature 162: 524 (1948)	316-42-7, 483-18-1 [emetine]	Uragoga ipecacuanha	USP, BAN		-0.0161249	FALSE	0.578334	0.759843	FALSE	0.578334
3-HYDROXYFLAVONE			577-85-5	cabbage	undetermined activity		-0.0203963	FALSE	0.417396	1.76908	TRUE	0.417396
NOBILETIN	matrix metaloproteinase inhibitor; antineoplastic	J Chem Soc 1938:1004; Phytochemistry 14:309 (1975); J Cancer Res 92:1322 (2001); Biochem Pharmacol 65:2065 (2003); Mol Cancer Ther 3:839 (2004)	478-01-3	Citrus spp	experimental		-0.0218925	FALSE	0.490726	0.293004	FALSE	0.490726
ISOFORMONONETIN		Ind J Chem 13:789 (1975)	486-63-5	Machaerium villosum, Glycine max	undetermined activity		-0.0294141	FALSE	0.468845	0.447264	FALSE	0.468845
METHYCLOTHIAZIDE	antihypertensive	J. Am. Chem. Soc. (1960), 82, 1132-5; Clin. Pharmacol. Ther. (1963), 4, 740-8; Curr. Ther. Res. (1963), 5, 401-6	135-07-9	synthetic; NSC-110431	USP, INN, BAN, JAN	ENDURON	-0.0327976	FALSE	0.0121608	-7.54832	FALSE	0.0121608
FURALTADONE	antibacterial	N. Engl. J. Med. (1960), 263, 927-34; Antibiot. Annu. (1960), 776-84; J. Antimicrob. Chemother. (2000), 46(6), 917-9	139-91-3	synthetic; NF-260	INN, BAN		-0.0753181	FALSE	0.392621	-5.85968	FALSE	0.392621
RESVERATROL 4'-METHYL ETHER		Chem Pharm Bull 25:2300 (1977); Phytochemistry 32:1083 (1993)	33626-08-3	derivative	undetermined activity		-0.102975	FALSE	0.478455	1.20176	TRUE	0.478455
AJMALINE	antiarrhythmic (Class Ia): inhibits glucose uptake by mitochondria, & PAF blocker	J Chem Soc 1954: 1242; Angew Chem., 68: 13 (1956)	4360-17-7	Rauwolfia spp., Melodinus balansae, Tonduzia longifolia	JAN		-0.109392	FALSE	0.479947	1.65116	TRUE	0.479947
FLUCONAZOLE	antifungal	J Drug Dev 5:235 (1993); Antimicrob Agents Chemother 39:1 (1995); 40:1935 (1996)	86386-73-4	synthetic	USAN, INN, BAN, JAN	DIFLUCAN	-0.111485	FALSE	0.0233083	-5.14543	FALSE	0.0233083
PROTRYPTYLINE HYDROCHLORIDE	antidepressant	J Med Chem 11:325 (1968); N Engl J Med 307:1037 (1982)	1225-55-4	synthetic; MK-240	USP, INN, BAN	VIVACTIL	-0.125038	FALSE	0.0315606	4.59691	TRUE	0.0315606
CONESSINE	antiamebic, antibacterial, antineoplastic, anesthetic (local)	Br J Pharmacol 3:237 (1948); J Chem Soc 1953:1102; Chem & Ind 1957:1510; Ann 619:96 (1958); Eur J Med Chem 5:129 (1970)	5913-82-6, 546-06-5 [conessine]	Holarrhena spp	experimental		-0.133727	FALSE	0.525243	2.28717	TRUE	0.525243
SAPPANONE A DIMETHYL ETHER		Chem Pharm Bull 34: 2506 (1986); 35: 3597 (1987)		Caesalpinia sappan	undetermined activity		-0.137755	FALSE	0.429968	1.57284	TRUE	0.429968
HARMINE	antiparkinsonian, CNS stimulant	J Pharmacol Exp Ther 79:127 (1943); Phytochemistry 7: 503 (1968)	442-51-3	Peganium harmala seeds	experimental		-0.139994	FALSE	0.527301	-2.29009	FALSE	0.527301
RUFLOXACIN HYDROCHLORIDE	antibacterial	Infection 21:106 (1993); Antimicrob Agents Chemother 37:2298 (1993)	106017-08-7, 101363-10-4	synthetic; MF-934, ISF-09334	INN, BAN	TEBRAXIN	-0.155687	FALSE	0.213586	-5.18588	FALSE	0.213586
beta-NAPHTHOL	anthelmintic, antiseptic	Austral J Chem 27:2385 (1974); Tetrahedron Letts 31:6977 (1990)	135-19-3	synthetic	INN, NF-XI	MICROCIDIN	-0.178542	FALSE	0.536765	-1.52783	FALSE	0.536765
PARACHLOROPHENOL	topical antibacterial (topical)	Am J Med Sci 111:213 (1896); JAMA XXVII:728 (1896)	106-48-9	synthetic	USP		-0.19915	FALSE	0.495411	-2.48894	FALSE	0.495411
METOLAZONE	diuretic, antihypertensive	J. Med. Chem. (1970), 13(5), 886-95; Arch. Int. Pharmacodyn. Ther. (1969), 177(1), 71-87; Curr. Ther. Res. (1976), 20(6), 737-44	17560-51-9	synthetic; SR-720-22	USP, INN, BAN, JAN	ZAROXOLYN	-0.203163	FALSE	0.0111474	-5.69033	FALSE	0.0111474
BENZOYLPAS	antibacterial, tuberculostatic	J Chem Soc 1949:1498	13898-58-3	synthetic	USP-XX	THERAPAS	-0.203511	FALSE	0.414284	-4.9536	FALSE	0.414284
ENILCONAZOLE SULFATE	antifungal	Arzneim Forsch 31:309 (1981)	35554-44-0	synthetic; R-23979	USAN, INN, BAN	CLINAFARM	-0.250365	FALSE	0.477883	-4.23666	FALSE	0.477883
PHENAZOPYRIDINE HYDROCHLORIDE	analgesic	J Med Genet 20:307 (1983); Am J Med 91:315 (1991); Ann Pharmacother 39:1128 (2005)	136-40-3, 94-78-0 [phenazopyridine]	synthetic; NC-150, W-1655	USP, INN, BAN	PYRIDIUM	-0.2678	FALSE	0.0596179	-4.91565	FALSE	0.0596179
ZAPRINAST	cGMP phosphodiesterase inhibitor	Eur J Pharmacol 411:1 (2001); FEBS Lett 580:5003 (2006)	37762-06-4	synthetic; M&B-22948	INN, BAN		-0.273876	FALSE	0.509413	-1.72863	FALSE	0.509413
ROXATIDINE ACETATE HYDROCHLORIDE	antiulcer	Arzneim Forsch 35:703, 844 (1985);	93793-83-0	synthetic; HOE-760	USAN, INN, BAN, JAN	ROXIT	-0.274455	FALSE	0.48352	0.0842211	FALSE	0.48352
PHENINDIONE	anticoagulant	Arch Intern Med 105:121 (1960); Austral New Zeal J Surg 39:207 (1969)	83-12-5	synthetic	USP-XXII, INN, BAN	HEDULIN	-0.298743	FALSE	0.00608042	0.728958	FALSE	0.00608042
CHLORTHALIDONE	diuretic, antihypertensive	Med Welt 1967:1384; J Pharmacol Exp Ther 180:723 (1972)	77-36-1	synthetic; G-33182	USP, INN, BAN, JAN	THALITONE	-0.300844	FALSE	0.00506701	-4.85253	FALSE	0.00506701
TRAMADOL HYDROCHLORIDE	analgesic	Arzneim Forsch 28:107, 114 (1978); Drugs 47 Suppl 1: 1 (1994)	36282-47-0	synthetic; U-26225A, CG-315E	USAN, INN, BAN, JAN	ULTRAM	-0.310224	FALSE	0.0318199	2.0175	TRUE	0.0318199
DEOXYPEGANINE HYDROCHLORIDE	acetylcholinesterase inhibitor, antiParkinsonism	Naunyn Schmeidebergs Arch Pharmacol 363:429 (2001)	61939-05-7	derivative of peganine Peganum spp	experimental		-0.317955	FALSE	0.492936	0.748895	FALSE	0.492936
YOHIMBIC ACID HYDRATE		J Chem Soc 123: 3003 (1923)	522-87-2	derivative; yohimbinic acid	undetermined activity		-0.321544	FALSE	0.636043	-2.75291	FALSE	0.636043
TOLONIUM CHLORIDE	hemostatic	Surg Gynecol Obstet 89:692 (1949); Stanford Med Bull 9:96 (1951); J Am Dent Assoc 106:319 {1983)	92-31-9	synthetic;	INN	TOLAZUL	-0.326144	FALSE	0.540135	-3.96306	FALSE	0.540135
DIENESTROL	estrogen	Arch. Toxicol. Suppl. (1985), 833-42; Crit. Rev. Biochem. (1981), 10(3), 171-212; Am. J. Med. (1947), 2(3), 251	84-17-3, 13029-44-2 [//E,E//]	synthetic	USP, INN, BAN	ESTRAGUARD	-0.3461	FALSE	0.22657	0.934168	TRUE	0.22657
DEQUALINIUM CHLORIDE	antiinfectant, antineoplastic	Fortschr Med 95:1108 (1977); Arch Surg 121:1272 (1986); J Pharm Sci 82:231 (1993)	522-51-0, 6707-58-0 [dequalinium]	synthetic; BAQD-10	INN, BAN, JAN	FLUOMIZIN	-0.346505	FALSE	0.688477	-1.96078	FALSE	0.688477
MEPIVACAINE HYDROCHLORIDE	anesthetic (local)	Mol Pharmacol 54: 162 (1998)	1722-62-9, 96-88-8 [mepivacaine]	synthetic	USP, INN, BAN, JAN	CARBOCAINE	-0.357282	FALSE	0.0322048	-1.41298	FALSE	0.0322048
NITROXOLINE	antibacterial	J Clin Pharmacol Biopharm 17:475 (1979); Pathol Biol 35:879 (1987)	4008-48-4	syntrhetic	INN, BAN	ENTEROCOL	-0.367643	FALSE	0.527652	-4.72772	FALSE	0.527652
BUMETANIDE	diuretic	Arzneim Forsch 22:66 (1972); Drugs 28:426 (1984)	28395-03-1	synthetic	USP, INN, BAN, JAN	BUMEX	-0.383712	FALSE	0.0162144	-6.66794	FALSE	0.0162144
EPIAFZELECHIN TRIMETHYL ETHER				derivative	undetermined activity		-0.387846	FALSE	0.477993	1.58821	TRUE	0.477993
CAPTAMINE	depigmentor	Lancet, 1:588 (1974); 1:536 (1976); 2:109 (1976)	108-02-1	synthetic; NSC-45463	USAN, INN		-0.394799	FALSE	0.532612	-1.10146	FALSE	0.532612
6,7-DICHLORO-3-HYDROXY-2-QUINOXALINECARBOXYLIC ACID	NMDA and kainate receptor antagonist	Neurosci Lett 91: 194 (1988)		synthetic	experimental		-0.395835	FALSE	0.46867	-4.84475	FALSE	0.46867
MECLOCYCLINE SULFOSALICYLATE	antibacterial	Chemotherapy (1973), 19(2), 109-14; J. Am. Chem. Soc. (1963), 85(24), 3943-53; J. Am. Chem. Soc. (1961), 83, 2773-5	73816-42-9, 2013-58-3 [meclocycline]	semisynthetic; GS-2989, NSC-78502	USAN, INN, BAN	MECLAN	-0.403385	FALSE	0.67437	-1.60034	FALSE	0.67437
BENZOYL PEROXIDE	keratolytic	Brit J Dermatol 119:615 (1988); Int J Dermatol 30:467 (1991)	94-36-0	synthetic; NSC-675	USP	LOROXIDE	-0.417714	FALSE	0.448298	-0.195321	FALSE	0.448298
PENTAMIDINE ISETHIONATE	antiprotozoal, inhibits nucleic acid & protein synthesis	Antimicrob Agents Chemother 38:1123 (1994); AIDS 10 :237 (1996); Clin Infect Dis 42:1812 (2006)	100-33-4	synthetic; MB-800, RP-2512	INN, BAN, JAN	NEBUPENT	-0.453818	FALSE	0.419549	-2.31427	FALSE	0.419549
7,8-DIHYDROXYFLAVONE	vascular protectant, antihaemorrhagic, tyr kinase B agonist	J Chem Soc 1939: 956, 958; 1956:4170; PNAS 107:2687 (2009)	38183-03-8	Godmania aesculifolia	experimental		-0.470124	FALSE	0.5068	-1.4458	FALSE	0.5068
PIMPINELLIN	GABA receptor antagonist, phototoxin	Monatsh 59: 161 (1932); J Org Chem 35: 2294 (1970)	131-12-4	Heracleum maximum root; mp 118-119 C	experimental		-0.477292	FALSE	0.246698	-2.48867	FALSE	0.246698
ISOPIMPINELLIN		J Chem Soc 1945: 540	482-27-9	Hercaleum maximum; mp 150-153 C dimorphic (142-145 C)	undetermined activity		-0.477292	FALSE	0.231883	-2.54185	FALSE	0.231883
IFENPRODIL TARTRATE	NMDA receptor blocker	Mol. Pharmacol. 36: 758 (1989)	23210-58-4	synthetic; RC-61-91	INN		-0.506308	FALSE	0.568875	0.912189	TRUE	0.568875
PHENOLPHTHALEIN	cathartic, laxative	Anal Profiles Drug Subs 20:627 (1991); Fundam Appl Toxicol 18:48 (1992)	77-09-8	synthetic	USP-XXIII	EXLAX	-0.518248	FALSE	0.31644	-0.944852	FALSE	0.31644
7,2'-DIHYDROXYFLAVONE	antihaemorrhagic		77298-66-9	Primula spp	experimental		-0.521761	FALSE	0.512335	-0.711137	FALSE	0.512335
DICHLOROPROP	herbicide	Environ Sci Technol 30:2449 (1996)	120-36-5	synthetic; 2,4-DP	agricultural use		-0.526488	FALSE	0.448098	-2.60239	FALSE	0.448098
ANETHOLE	expectorant, gastric stimulant, insecticide	Therapie 22:309 (1967); Food Chem Toxicol 37:789 (1999)	4180-23-8	anise, fennel and other plant oils	USAN, NF	MONASIRUP	-0.536807	FALSE	0.00506701	-1.9711	FALSE	0.00506701
DILOXANIDE FUROATE	amoebicide	Ann. Biochem. Exp. Med. (1960), 20, 441-8; J. Antimicrob. Chemother. (1980), 6(5), 577-93	3736-81-0	synthetic	USP		-0.541714	FALSE	0.498635	-3.14424	FALSE	0.498635
EPICATECHIN PENTAACETATE				derivative	undetermined activity		-0.542172	FALSE	0.587028	4.80147	TRUE	0.587028
CATECHIN PENTAACETATE				derivative	undetermined activity		-0.542172	FALSE	0.587028	4.80147	TRUE	0.587028
REBAMIPIDE	antiulcer, antioxidant	Chem Pharm Bull39:2906 (1991); Dig Dis Sci 43:35S (1998)	90098-04-7	synthetic	INN, JAN		-0.555329	FALSE	0.471083	-5.83763	FALSE	0.471083
IRSOGLADINE MALEATE	anti-ulcer	Life Sci 76:71 (2002); World J Gastroenterol 14:4784 (2008)	57381-26-1	synthetic	INN	GASLON	-0.558514	FALSE	0.396042	-4.76301	FALSE	0.396042
DEHYDROROTENONE		Chem Rev 12: 181 (1933)	30990-44-4	Derris spp; rotenone derivative	undetermined activity		-0.562846	FALSE	0.557955	1.33696	TRUE	0.557955
3-BENZYLOXY-4,4-BISNOR-8,11,13-PODOCARPATRIENE				semisynthetic	undetermined activity		-0.578689	FALSE	0.50402	3.56095	TRUE	0.50402
FORMONONETIN	phytoestrogen	J Chem Soc 1933: 274	485-72-3	soyabean and clover species	experimental		-0.583964	FALSE	0.468845	-0.00301774	FALSE	0.468845
DECOQUINATE	coccidiostat	Biochim. Biophys. Acta, Bioenerg. (1975), 396(2), 210-19; Br. Vet. J. (1968), 124(5), 209-18; Chem. Ind. (1968), (2), 56-7	18507-89-6	synthetic; M&B-15497, HC-1528	USP, INN, BAN		-0.587198	FALSE	0.550173	-3.96366	FALSE	0.550173
NIFLUMIC ACID	analgesic, antiinflammatory	Brit J Pharmacol 120:813 (1997); Arch Dis Child 84:430 (2001)	4394-00-7	synthetic; UP-83	INN		-0.592198	FALSE	0.450898	-6.2516	FALSE	0.450898
ACETYL HYMETOCHROME		Indian J Chem B 15:94 (1977)	2747-05-09	Trigonella foenumgraecum	undetermined activity		-0.665512	FALSE	0.496429	-0.946462	FALSE	0.496429
PICROPODOPHYLLIN ACETATE				derivative	undetermined activity		-0.670087	FALSE	0.558896	-0.531272	FALSE	0.558896
PODOPHYLLIN ACETATE			1180-34-3	derivative	undetermined activity		-0.670087	FALSE	0.558896	-0.531272	FALSE	0.558896
PHYSCION	antibacterial, cathartic	Helv Chim Acta 8: 140 (1925); Pharmacology 14: 1 (1976)	521-61-9	Xanthoria lichens, Rumex spp and various Aspergillus spp.	experimental		-0.672112	FALSE	0.513668	-2.26885	FALSE	0.513668
BUSPIRONE HYDROCHLORIDE	5HT1a receptor agonist, anxiolytic	J Clin Psychiatry 43:1 (1982); Drugs 32:114 (1986); Pharmacotherapy 8:100 (1988)	33386-08-2, 36505-84-7 [buspirone]	synthetic	USP, INN, BAN	BUSPAR	-0.672828	FALSE	0.0316743	0.937854	TRUE	0.0316743
BENURESTAT	urease inhibitor	Invest Urol 12:381 (1975); 18:102 (1980)	38274-54-3	synthetic; EU-2826	USAN, INN		-0.685991	FALSE	0.428356	-4.54597	FALSE	0.428356
HEXETIDINE	antifungal	Obst & Gynec 9:610 (1957); J Dent Res 62:135 (1983)	141-94-6	synthetic	BAN	STERISIL	-0.692308	FALSE	0.55612	0.723208	FALSE	0.55612
ROTENONE	acaricide, ectoparasiticide, antineoplastic, mitochondrial poison	Chem Rev 12: 181 (1933); Prog Chem Ord Nat Prod 43: 1 (1983)	83-79-4	Derris spp	agricultural use		-0.725974	FALSE	0.556198	2.40715	TRUE	0.556198
RETUSIN			1245-15-4	Aciocarpus retusus, Cistus & Parthenium spp	undetermined activity		-0.731681	FALSE	0.49255	-2.81292	FALSE	0.49255
OXYQUINOLINE SULFATE	antiinfectant, complexing agent	Int J Toxicol 11:487 (1992); J Pharm Pharmacol 51:543 (1999)	134-31-6, 148-24-3 (base)	synthetic	USAN		-0.74502	FALSE	0.565735	-5.56712	FALSE	0.565735
HARMALOL HYDROCHLORIDE DIHYDRATE	anthelmintic, narcotic agent	Biochem J 27: 727 (1933); Phytochemistry 19: 1573 (1980)	6028-07-05	Peganium harmala	experimental		-0.7458	FALSE	0.561142	0.222617	FALSE	0.561142
GOSSYPOL-ACETIC ACID COMPLEX	male contraceptive			Gossypium spp	experimental		-0.765238	FALSE	0.746673	-3.0463	FALSE	0.746673
IZALPININ		Phytochemistry 15:572 (1976)	480-14-4	Alpinia & Populus spp	undetermined activity		-0.767438	FALSE	0.499151	-0.584719	FALSE	0.499151
PHENYLMERCURIC ACETATE	antifungal, antimicrobial	Toxicol Appl Pharmacol 2:344 (1960)	62-38-4	synthetic	USAN, NF	AGROSAN	-0.789232	FALSE	0.481862	1.05415	TRUE	0.481862
MITOXANTRONE HYDROCHLORIDE	antineoplastic	Cancer Res. (1979), 39(5), 1570-4; J. Med. Chem. (1978), 21(3), 291-4; Cancer Res. (1980), 40(5), 1516-8	70476-82-3, 65271-80-9 [base]	semisynthetic; CL-232315	USP, INN, BAN, JAN	NOVANTRONE	-0.798553	FALSE	0.0788411	-5.72945	FALSE	0.0788411
7-NITROINDAZOLE	NO synthetase inhibitor	Eur J Pharmacol 310:115 (1996); TIPS 18:204 (1997)	2942-42-9	synthetic	experimental		-0.800975	FALSE	0.50875	-2.29269	FALSE	0.50875
4-HYDROXYINDOLE	inhibitor of Amyloid-beta deposition	Biochemistry 45:4727 (2006)	2380-94-1		experimental		-0.809311	FALSE	0.542451	1.17966	TRUE	0.542451
DICHLOROEVERNIC ACID				lichen metabolite	undetermined activity		-0.827696	FALSE	0.566262	-4.33553	FALSE	0.566262
LEVOFLOXACIN	antibacterial	Chemotherapy (1990), 36(4), 268-76; Antimicrob. Agents Chemother. (1989), 33(7), 1105-7; J. Med. Chem. (1987), 30(12), 2283-6	138199-71-0	synthetic; DR-3355, RWJ-25213	USAN, INN, BAN, JAN	LEVAQUIN	-0.843337	FALSE	0.0141876	-4.99654	FALSE	0.0141876
OFLOXACIN	antibacterial	J Antimicrob Chemother 22 Suppl C 9 (1988); 39:829 (1997)	82419-36-1	synthetic	USP, INN, BAN, JAN	FLOXIN	-0.843337	FALSE	0.0141876	-4.99654	FALSE	0.0141876
APOTOXICAROL				derivative	undetermined activity		-0.851211	FALSE	0.512211	-3.34727	FALSE	0.512211
ANISODAMINE HYDROBROMIDE	anticholinergic, antispasmodic	Naturwissenschaften 49: 281 (1962)	17659-49-3	Scopolia tanguticus	CHINA		-0.864846	FALSE	0.237284	4.55932	TRUE	0.237284
6-HYDROXYFLAVONE		Ber 32:326 {1899}; 59:2918 {1926}; J Org Chem 27:381 {1962}	6665-83-4	Piimelia decora	undetermined activity		-0.880917	FALSE	0.463583	0.94968	TRUE	0.463583
OLSALAZINE SODIUM	antiinflammatory	Am. J. Gastroenterol. (1985), 80(3), 203-5; Clin. Pharm. (1992), 11(6), 514-28; Am. J. Gastroenterol. (1985), 80(3), 203-5	6054-98-4	synthetic; CJ-91B	USAN, INN, BAN	AZODISAL SODIUM	-0.924205	FALSE	0.605079	-5.02715	FALSE	0.605079
TETRACYCLINE HYDROCHLORIDE	antibacterial, antiamebic, antirickettsial	Toxicol Appl Pharmacol 18:185 (1971); Crit Rev Oral Biol Med 2:297 (1991)	64-75-5, 60-54-8 [tetracycline]	Streptomyces spp	USP, INN, BAN, JAN	ACHROMYCIN	-0.960774	FALSE	0.330641	-3.05129	FALSE	0.330641
2',4'-DIHYDROXY-4-METHOXYCHALCONE			81674-91-1	Bauhinia manca	undetermined activity		-0.971084	FALSE	0.469934	-0.159604	FALSE	0.469934
GALANTAMINE	anticholinesterase, analgesic, antiAlzheimer	J. Clin. Psychiatry (2000), 61(10), 710-1; Int. J. Neuropharmacol. (1968), 7(1), 7-14; Br. J. Anaesth. (1967), 39(12), 963-8	357-70-0, 1953-04-4 [hydrobromide]	Galanthus, Narcissus and other Lillaceae	USAN	REMINYL	-0.990154	FALSE	0.461425	2.7356	TRUE	0.461425
HEXESTROL	estrogen, antineoplastic (hormonal)	Am J Obst & Gynec 51:660 (1946); Acta Anatomica 23:180 (1955); PNAS 58:2329 (1967)	84-16-2	synthetic; NSC-9894	NF-XI, INN		-0.99205	FALSE	0.272526	0.590678	FALSE	0.272526
INDOLE-3-CARBINOL	antineoplastic; inhibitor of Amyloid-beta deposition	Anticancer Res 15:709 (1995); Biochem Mol Biol Int 39:1125 (1996); Biochemistry 45:4727 (2006)	700-06-1	Brassica spp	experimental		-1.00696	FALSE	0.531516	1.64076	TRUE	0.531516
APIOLE	antipyretic, diuretic, insecticide	Phytochemistry 15: 1773 (1976); Pharmazie 34: 426 (1979)	523-80-8	Petroselimum spp, Anethum graveolens	experimental		-1.00858	FALSE	0.502519	-0.401204	FALSE	0.502519
2',5'-DIHYDROXY-4-METHOXYCHALCONE		Chem Abs 92:55042v (1980)	6342-92-3	Cassia javanica	undetermined activity		-1.03548	FALSE	0.471854	0.3457	FALSE	0.471854
PROBENECID	uricosuric	J Pharmacol Exp Ther 102:208 (1951); Anal Profiles Drug Subs 10:639 (1981)	57-66-9	synthetic	USP, INN, BAN, JAN	PROBENEMID	-1.0425	FALSE	0.0192546	-1.29021	FALSE	0.0192546
GARDENIN B		Tetrahedron 21:1441, 3741 (1965); Chem Pharm Bull 28:708, 717 (1980); Phytochemistry 23:2972 (1984)	2798-20-1	Gardenia lucida; Brickellia, Citrus and Mentha spp	undetermined activity		-1.04684	FALSE	0.503683	-2.62716	FALSE	0.503683
DIMINAZENE ACETURATE	antiprotozoal as aceturate	CR Seances Acad Sci Ser D 271:730 (1970); Antibiotics 3:34 (1975)	536-71-0; 908-54-3(aceturate)	synthetic	INN, BAN	BERENIL	-1.05413	FALSE	0.62639	-4.14875	FALSE	0.62639
OXYPHENBUTAZONE	antiinflammatory	Arch. Intern. Med. (1976), 136(9), 1023-8; Eur. Cytokine Network (2005), 16(2), 144-151; Biochem. Pharmacol. (1964), 13, 1305-17	7081-38-1, 129-20-4 [anhydrous]	synthetic	USP-XXIII, INN, BAN	TANDEARIL	-1.08367	FALSE	0.010134	-2.17987	FALSE	0.010134
BENZYL ISOTHIOCYANATE	antineoplastic, antibacterial, antifungal	J Agr Food Chem 12: 127 ( (1964)	622-78-6	Tropaeolum majus, Lepidium sativum and other Cruciferae	INN		-1.10089	FALSE	0.403125	-0.667206	FALSE	0.403125
4'-HYDROXYFLAVANONE				semisynthetic	undetermined activity		-1.11767	FALSE	0.432647	4.83392	TRUE	0.432647
ARECOLINE HYDROBROMIDE	anthelmintic (Cestodes), hypotensive, cathartic	Ber 21: 3404 (1888); Biochem J 122: 503 (1971)	300-08-3, 63-75-2 [arecoline]	betel nuts (Arica catechu)	NF-XIII		-1.1265	FALSE	0.47177	2.50274	TRUE	0.47177
CARBARIL	antiparacitic, insecticide		63-25-2		INN, BAN		-1.14455	FALSE	0.388674	-2.5534	FALSE	0.388674
GALLAMINE TRIETHIODIDE	muscle relaxant (skeletal)	Br. J. Anaesth. (1970), 42(3), 235-48; J. Pharmacol. Exp. Ther. (1950), 100(No. 4;Pt. 1), 489-501; J. Pharmacol. Exp. Ther. (1950), 100, 201-9	65-29-2, 153-76-4 [gallamine]	synthetic	USP, INN	FLAXADIL	-1.16506	FALSE	0.615616	-4.58385	FALSE	0.615616
OCTINOXATE	sunscreen, UV-B absorber	J. Soc. Cosmet. Chem. (1984), 35(8), 439-45; Int. J. Dermatol. (1983), 22(4), 247-55; Int. J. Cosmet. Sci. (1979), 1(6), 341-61	5466-77-3	synthetic	USP, INN		-1.18067	FALSE	0.462979	-1.13042	FALSE	0.462979
CLOFIBRIC ACID	herbicide, antihyperlipoproteinemic, antineoplastic	Biochem J285:167 (1992); Br J Pharmacol 134:719 (2001); Mol Cancer Ther 6:1379 (2007)	882-09-7	synthetic	INN	CLOFIBRIN	-1.19763	FALSE	0.34291	-2.13988	FALSE	0.34291
IRIGENIN		J Chem Soc 1928:1022; 1970:1219	548-76-5	Iris spp	experimental		-1.20527	FALSE	0.544985	-3.0242	FALSE	0.544985
PRIMAQUINE PHOSPHATE	antimalarial	J Infect Dis 169:932 (1994); Am J Trop Med Hyg 61:973 (1999)	63-45-6, 90-34-6 [primaquine]	synthetic; SN-13272	USP, INN, BAN		-1.20826	FALSE	0.514774	-7.29172	FALSE	0.514774
ACECLIDINE	muscarinic ACh agonist, antiglaucoma	Mol Pharm 21:594 (1982); Eur J Pharmacol 238:343 (1993); J Pharmacol Exp Ther 279:1335 (1996))	827-61-2	synthetic	USAN, INN	GLAUCOSTAT	-1.21592	FALSE	0.544148	-0.759138	FALSE	0.544148
FlUMAZENIL	benzodiazepine antagonist	Eur. J. Pharmacol. (1983), 90(2-3), 263-8; Neuroendocrinology (1982), 35(1), 32-6; Nature (1981), 294(5843), 763-5	78755-81-4	synthetic; Ro-15-1788/000	USP, INN, BAN	ROMAZICON	-1.24855	FALSE	0.015201	-2.76896	FALSE	0.015201
LETROZOLE	antineoplastic	J Steroid Biochem Mol Biol 37:1021 (1990); 44:687 (1993); Cancer 75:2132 (1995)	112809-51-5	synthetic	USP, INN, BAN	FEMARA	-1.25633	FALSE	0.495847	-3.29467	FALSE	0.495847
SCOPOLAMINE HYDROBROMIDE	anticholinergic, treatment of motion sickness	Arch Int Pharmacodyn ther 180:155 (1969); Biol Psychiatry 3:347 (1971); Drugs 29:189 (1995)	6533-68-2, 114-49-8 [anhydrous], 51-34-3 [scopolamine]	Scopolia, Datura, Atropa spp	USP, BAN, JAN	ISOPTOHYOSCINE	-1.25895	FALSE	0.0637588	0.687357	FALSE	0.0637588
EDITOL	alkylising agent	Pharmazie (1991), 46(9), 646-50; J. Immunopharmacol. (1985), 7(3), 303-12; J. Drugs Dermatol. (2011), 10(10), 1102-5	102-60-3	synthetic	USAN	QUADROL	-1.26239	FALSE	0.502708	0.181984	FALSE	0.502708
OXCARBAZEPINE	antipsychotic	Expert Opin. Invest. Drugs (2007), 16(10), 1615-1625; Drugs (1992), 43(6), 873-88; Epilepsia (1987), 28(6), 693-8	28721-07-5	synthetic; GP-47680, KIN-493	USAN, INN, BAN	TRILEPTAL	-1.26363	FALSE	0.335019	6.06593	TRUE	0.335019
HYMECROMONE METHYL ETHER		Indian J Chem 15:94, 492 (1977)	2555-28-4	Dalbergia volubilis, Eupatorium pauciflorum	undetermined activity		-1.269	FALSE	0.452226	-0.171911	FALSE	0.452226
DIHYDROTANSHINONE I		Acta Chim Sin36:199 (1978); J Org Chem 55:3537 (1990)		Salvia miltiorrhiza	undetermined activity		-1.27554	FALSE	0.496825	-0.117015	FALSE	0.496825
DEMETHYLNOBILETIN		Tetrahedron 8:64 (1960); Phytochemistry 11:2283 (1972); 24:1027 (1985)	2174-59-6	Citrus, Sideritis, Heteropappus and Thymus spp; Mentha piperita, Amaracus pampanini	undetermined activity		-1.29799	FALSE	0.512192	-1.65387	FALSE	0.512192
COTARNINE CHLORIDE	vasoconstrictor	J Indian Chem Soc 12: 421 (1935); J Nat Prod 53:1302 (1990)	10018-19-6, 82-54-2 [cotarnine]	Papaver pseudo-orientale	experimental		-1.30224	FALSE	0.595777	-3.53933	FALSE	0.595777
2,3,4'-TRIHYDROXY-4-METHOXYBENZOPHENONE				derivative	undetermined activity		-1.31196	FALSE	0.448014	-2.03088	FALSE	0.448014
ONONETIN		Monatsh Chem 63: 201 (1933); Aust J Chem 19: 1755 (1966)	487-49-0	Trifolium subterraneum	undetermined activity		-1.32738	FALSE	0.440988	-0.665494	FALSE	0.440988
DEGUELIN(-)	antineoplastic, antiviral, insecticide	J Am Chem Soc 56: 2415 (1934); J Org Chem 44: 2580 (1979); Applied Microbiol 18: 660 (1969); Proc Natl Acad Sci 95: 3380 (1998); J Natl Cancer Inst 95: 291 (2003)	522-17-8	Tephrosia & Derris spp	experimental		-1.34196	FALSE	0.560132	0.658076	FALSE	0.560132
ACETAMINOSALOL	analgesic, antipyretic	Am J Med Sci 115:715 (1898)	118-57-0	synthetic	INN	SALOPHEN	-1.37906	FALSE	0.284446	-4.30532	FALSE	0.284446
LIDOCAINE HYDROCHLORIDE	anesthetic (local), antiarrhythmic	J Pharmacol Exp Ther 179:580 (1971); Drugs 64:937 (2004)	6108-05-0, 73-78-9 [anhydrous], 137-58-6 [lidocaine]	synthetic	USP, INN, JAN	XYLOCAINE	-1.37971	FALSE	0.0319969	-2.87126	FALSE	0.0319969
FLURBIPROFEN	antiinflammatory, analgesic	Int. J. Clin. Pract. (2007), 61(8), 1396-1406; Drugs (1979), 18(6), 417-38; Agents Actions (1973), 3(4), 210-16	5104-49-4	synthetic; BTS-18322, U-27182	USP, INN, BAN, JAN	ANSAID	-1.38271	FALSE	0.010134	-2.58465	FALSE	0.010134
CROTAMITON	antipruritic, scabicide	Fundam. Clin. Pharmacol. (2003), 17(2), 217-225; Int. J. Dermatol. (1992), 31(5), 357-8; Int. J. Dermatol. (1982), 21(10), 611-3	483-63-6	synthetic	USP, INN, BAN, JAN	EURAX	-1.38824	FALSE	0.44514	-0.577803	FALSE	0.44514
SULISOBENZONE	ultraviolet screen	J Invest Dermatol 34:51 (1960)	4065-45-6	synthetic; NSC-60584	USP	SUNGARD	-1.40616	FALSE	0.444869	-1.19926	FALSE	0.444869
NILUTAMIDE	antiandrogen	Pharmacotherapy 31: 65 (1997)	63612-50-0	synthetic; RU-23908	USAN, INN, BAN	NILANDRON	-1.41929	FALSE	0.0243217	-2.48933	FALSE	0.0243217
BISSALICYL FUMARATE	crosslinking agent (hemoglobin)	J Biol Chem 255:2816 (1980)		synthetic	experimental		-1.4384	FALSE	0.434492	-0.825837	FALSE	0.434492
FEBUXOSTAT	xanthine oxidase/dehydrogenase inhibitor	N Engl J Med 353: 2450 (2005); Pharmacotherapy 30:594 (2010)	144060-53-7	synthetic; TEI-6720, TMX-67	USAN	ULORIC	-1.43845	FALSE	0.494949	-4.12002	FALSE	0.494949
7-HYDROXY-2'-METHOXYISOFLAVONE				synthetic	undetermined activity		-1.47996	FALSE	0.43844	0.172819	FALSE	0.43844
EUPARIN		J Chem Soc 1939:925	532-48-9	Eupatorium macculatum	undetermined activity		-1.48288	FALSE	0.487144	-3.88075	FALSE	0.487144
PHENTOLAMINE HYDROCHLORIDE	antihypertensive	Am Heart J 92:397 (1976); J Urol 157:2132 (1997)	73-05-2, 50-60-2 [phentolamine]	synthetic	USP-XX, INN, BAN	REGITINE	-1.51273	FALSE	0.0333331	-3.52953	FALSE	0.0333331
DAIDZEIN	phytoestrogen	J Chem Soc 1933:274	486-66-8	red clover	experimental		-1.52031	FALSE	0.522538	-2.22676	FALSE	0.522538
DAPSONE	antibacterial, leprostatic, dermatitis herpetiformis suppressant	Arch. Intern. Med. (1967), 120(2), 242-8; Int. J. Dermatol. (1988), 27(8), 547-52; Prog. Drug Res. (1974), 18, 99-172	80-08-0	synthetic; NSC-6091	USP, INN, BAN		-1.5329	FALSE	0.0162144	-5.66787	FALSE	0.0162144
7-HYDROXYFLAVONE	antifungal, analgesic	Mycol Res 101:920 (1997); Indian J Exp Biol 38:1172 (2000); Chem Pharm Bull 52:1255 (2004)	6665-86-7	Virola spp	experimental		-1.55472	FALSE	0.470818	-0.21733	FALSE	0.470818
BALSALAZIDE DISODIUM	antiinflammatory	Dig Dis Sci 28:609 (1983); Drugs 56:83:1998	150399-21-6	synthetic; BX-661A	USAN, INN, BAN	COLAZAL	-1.55661	FALSE	0.597743	-6.4476	FALSE	0.597743
PRANOPROFEN	antiinflammatory	J Ocular Pharmacol Therapeut 23: 280 (2007)	52549-17-4	synthetic	INN, JAN	NIFLAN	-1.55894	FALSE	0.457128	-6.36143	FALSE	0.457128
BENZALKONIUM CHLORIDE	antiinfective (topical)	Toxicol Appl Pharmacol 20:89 (1971); J Hosp Infect 38:283 (1998)	8001-54-5	synthetic	USAN, NF, INN, BAN, JAN	ROCCAL	-1.55912	FALSE	0.522655	-4.28735	FALSE	0.522655
QUERCETIN 5,7,3',4'-TETRAMETHYL ETHER			1244-78-6	Sterculia foetida	undetermined activity		-1.57714	FALSE	0.495486	-2.86274	FALSE	0.495486
2',4'-DIHYDROXYCHALCONE	anthelmintic, antiulcer	J Chem Soc 1937:1737; Tetrahedron 27:2111 (1971); Planta Med 58:389 (1992)	1776-30-3	Flemingia chappar, Ceratiola ericoides, Acacia neovernicosa, Flourensia spp	experimental		-1.57997	FALSE	0.433357	-0.727332	FALSE	0.433357
3,4'-DIHYDROXYFLAVONE		J Org Chem 32:3992 (1967)	14919-49-4	Millettia zechiana (Me ether)	undetermined activity		-1.60862	FALSE	0.47732	-0.847331	FALSE	0.47732
N-METHYL (-)EPHEDRINE [1R,2S]	adrenergic agonist, analeptic	J Pharmacol Exp Ther 148:158 (1965); 322:214 (2007)	552-79-4	synthetic	BAN		-1.61365	FALSE	0.361753	0.062812	FALSE	0.361753
DIACERIN	antiinflammatory	Ther. Adv. Musculoskel. Dis. (2010), 2(2), 95-104; Biorheology (2000), 37(1,2), 177-184; Drugs (1997), 53(1), 98-106	13739-02-1	synthetic	INN		-1.61489	FALSE	0.542015	-3.65206	FALSE	0.542015
MEFENAMIC ACID	antiinflammatory, analgesic	N. Engl. J. Med. (1980), 302(22), 1237-43; Ann. Phys. Med. (1966), Suppl7-16, ; J. Pharmacol. Exp. Ther. (1965), 148, 373-9	61-68-7	synthetic; CI-473, CN-35355	USP, INN, BAN, JAN	PONSTEL	-1.61689	FALSE	0.0111474	-4.61063	FALSE	0.0111474
EDARAVONE	antioxidant, lipoxygenase inhibitor	J Gastroenterol Hepatol 18:851 (2003); Am J Physiol Heart Circ Physiol 289:H2514 (2005)	89-25-8	synthetic; MCI-186	INN		-1.62282	FALSE	0.413332	-2.57828	FALSE	0.413332
ISOXSUPRINE HYDROCHLORIDE	vasodilator	Mol. Pharmacol. (1976), 12(1), 16-31; Br. J. Pharmacol. (1972), 45(3), 510-18; Recl. Trav. Chim. Pays-Bas Belg. (1959), 78, 22-42	579-56-6, 395-28-8 [isoxsuprine]	synthetic	USP, INN, BAN, JAN	VASODILAN	-1.62467	FALSE	0.380427	-1.48378	FALSE	0.380427
BUTYLATED HYDROXYANISOLE	antioxidant	Chem Biol Interact 80:109 (1991); Food Chem Toxicol 37:1027 (1999)	25013-16-5	synthetic	NF, BAN		-1.62697	FALSE	0.452192	-4.4558	FALSE	0.452192
N-PHENYLANTHRANILIC ACID	ion channel (Cl) blocker	Am J Physiol 253:C79 (1987); J Biol Chem 276:11575 (2001)	91-40-7	synthetic	experimental		-1.64325	FALSE	0.255199	-4.18015	FALSE	0.255199
OMEPRAZOLE	gastric acid depressant	Biochem. Biophys. Res. Comm. (1985), 128(1), 477-84; J. Med. Chem. (1989), 32(8), 1970-7; Nature (1981), 290(5802), 159-61	73590-58-6	synthetic; H-168/68	USP, INN, BAN, JAN	PRILOSEC	-1.66508	FALSE	0.0182412	-4.76969	FALSE	0.0182412
DIAZOXIDE	antihypertensive, diuretic, activates K channels and AMPA receptors	Curr. Top. Med. Chem. (2006), 6(10), 1031-1047; Ann. N. Y. Acad. Sci. (1968), 150(2), 194-203; Prog. Drug Res. (1969), 13, 101-35	364-98-7	synthetic; Sch-6783; NSC-64198	USP, INN, BAN		-1.66517	FALSE	0.392365	-3.35412	FALSE	0.392365
LOSARTAN	antihypertensive, AT1 angiotensin II antagonist	Lancet 349:747 (1997); J Clin Hypertens 3:283 (2001); N Engl J Med 345:861 (2001)	124750-99-8, 114798-26-4 [losartan]	synthetic; DuP-753	USAN, INN, BAN	COZAAR	-1.67041	FALSE	0.57707	-6.32467	FALSE	0.57707
XANTHYLETIN		J Chem Soc (C) 1969:33; Phytochemistry 11:3479 (1972)	553-19-5	Brosimum rubescens, Ruta, Boenninghausenia, Flindersia, Zanthoxylum, and Luvunga spp.	undetermined activity		-1.71606	FALSE	0.512866	-0.531547	FALSE	0.512866
FLUROTHYL	central stimulant, convulsant	Anesth Analag 95:1611 (2002); 96:1010 (2003)	333-36-8	synthetic; SK&F-6539	USP-XXI, INN, BAN	INDOKLON	-1.76431	FALSE	0.36188	-2.05081	FALSE	0.36188
SPHONDIN		Ber 74:595 (1941); Monatsh Chem 84:217 (1953)	483-66-9	Heracleum maximum root; mp 191-192 C	undetermined activity		-1.77549	FALSE	0.22442	-3.11584	FALSE	0.22442
BUPROPION	antidepressant	J Clin Psychiatry 56:395 (1995); Expert Opin Pharmacother 4:533 (2003)	31677-93-7, 34911-55-2 [bupropion]	synthetic	USP, INN, BAN	WELLBUTRIN	-1.79099	FALSE	0.0322048	-1.00341	FALSE	0.0322048
AMBROXOL HYDROCHLORIDE	expectorant	Eur Journal Pharmacol 407:61 (2000)	23828-92-4, 18683-91-5 [ambroxol]	synthetic	INN, BAN, JAN	AMBROX	-1.7992	FALSE	0.551435	-3.27331	FALSE	0.551435
MANGAFODIPIR TRISODIUM	paramagnetic agent	Radiology 78:73 (1991); Acta Radiol 38:626 (1997)	140678-14-4	synthetic; WIN-59010	USP	TESLASCAN	-1.84816	FALSE	0.760524	-5.95068	FALSE	0.760524
DERACOXIB	antiinflammatory, antiarthritic, COX-2 inhibitor	molecules 5:945 (2000), Vet Ther 3:453 (2002)	169590-41-4	synthetic	USAN, INN	DERAMAXX	-1.84992	FALSE	0.312465	-7.76975	FALSE	0.312465
BENZTHIAZIDE	diuretic, antihypertensive	Br Med J 1:1773 (1960); J Pharmacol Exp Ther 128:122 (1960); 131:271 (1961)	91-33-8	synthetic	USP-XIII, INN, BAN, JAN	AQUATAG	-1.86502	FALSE	0.313888	-3.96903	FALSE	0.313888
TYLOXAPOL	polymeric nonionic detergent	J Exp Med 93:373 (1951); Xenobiotica 25:521 (1995)	25301-02-4	synthetic	USP, INN, BAN	SUPERINONE	-1.86913	FALSE	1.41514	0.408961	FALSE	1.41514
1,4,5,8-TETRAHYDROXY-2,6-DIMETHYLANTHROQUINONE		Arch Pharm 294: 521 (1961); Aust J Chem 21: 783 (1968)	19079-10-8	Phoma terrestris and Curvularia lunata	undetermined activity		-1.89	FALSE	0.52717	-1.05198	FALSE	0.52717
KHELLIN	vasodilator (coronary), photosensitizer	Ber 71:106 (1938); Arzneim Forsch 11:915 (1961); J Am Acad Dermatol 18:693 (1988)	82-02-0	Amni visnaga Lam., Umbelliferae	INN	AMIVIN	-1.89944	FALSE	0.353489	-3.16441	FALSE	0.353489
LUPANINE PERCHLORATE			550-90-3 (base)	Lupinus and Cystisus spp	undetermined activity		-1.91514	FALSE	0.557905	-0.170763	FALSE	0.557905
IRIGENOL			4935-93-7	Iris spp	undetermined activity		-1.93128	FALSE	0.666904	-3.77656	FALSE	0.666904
CAMPTOTHECIN	antineoplastic	J Am Chem Soc 88:3888 (1966)	7689-03-04	Camptotheca acuminata	experimental		-1.93562	FALSE	0.583958	-3.6881	FALSE	0.583958
OMEGA-3-ACID ESTERS (EPA shown)	hypolipidemic	Metab., Clin. Exp. (1999), 48(9), 1089-1095; Eur. J. Pharmacol. (1993), 235(2-3), 221-7; Eur. J. Pharmacol. (1993), 231(1), 121-7	86227-47-6	semisynthetic; K-85	USAN	LOVAZA	-1.93882	FALSE	0.527746	-2.28312	FALSE	0.527746
CHLORMEZANONE	anxiolytic, muscle relaxant	hepatotoxic at clinical dose (600mg)	80-77-3	synthetic	USAN, INN, BAN, JAN	TRANCOPAL	-1.94027	FALSE	0.015201	-0.181354	FALSE	0.015201
IFOSFAMIDE	antineoplastic	Expert Opin. Drug Metab. Toxicol. (2010), 6(8), 919-938; J. Med. Chem. (1974), 17(11), 1237-9; Chem. Pharm. Bull. (1977), 25(8), 1877-91	3778-73-2	synthetic; MJF-9325, Z-4942, NSC-109724	USP, INN, BAN, JAN	IFEX	-1.95183	FALSE	0.0121608	-1.47355	FALSE	0.0121608
3,7-DIHYDROXYFLAVONE		Phytochemistry 11: 3515 (1972)	492-00-2	Platymiscium praecox	undetermined activity		-1.9713	FALSE	0.505276	-1.79769	FALSE	0.505276
SUMATRIPTAN SUCCINATE	5HT agonist	Lancet 1:1309 (1988); Headache 30 Suppl 2:554 (1990); N Engl J Med 325:316 (1991)	103628-48-4	synthetic; GR-43175	USAN, INN, BAN	IMITREX	-1.9967	FALSE	0.556548	4.73693	TRUE	0.556548
2-MERCAPTOBENZOTHIAZOLE	antifungal		149-30-4	synthetic; AG-63	experimental		-1.99856	FALSE	0.546236	-5.01374	FALSE	0.546236
VORICONAZOLE	antifungal	Antimicrob Agents Chemother 41:2492 (1997), 42:161 (1998); 46:2546 (2002); N Engl J Med 346:225 (2002)	137234-62-9	synthetic; UK-109496	USAN, INN, BAN	VFEND	-2.00237	FALSE	0.291254	-6.16219	FALSE	0.291254
PYRIMETHAMINE	antimalarial	Am J Med 84:94 (1988); Ann Intern Med 116:33 (1992); Br Med J 328:545 (2004)	58-14-0	synthetic; RP-4753	USP, INN, BAN, JAN	DARAPRIM	-2.02156	FALSE	0.010134	-8.58184	FALSE	0.010134
ETHACRYNIC ACID	diuretic	Ann. Rev. Pharmacol. Toxicol. (1981), 21, 265-93; Circulation (1965), 31, 5-18; JAMA, J. Am. Med. Assoc. (1963), 185, 854-63	58-54-8	synthetic; MK-595, NSC-85791	USP, INN, BAN, JAN	EDECRIN	-2.02884	FALSE	0.00709382	-2.9331	FALSE	0.00709382
ETOSALAMIDE	analgesic, antifungal	J. Pharm. Pharmacol. (1963), 15, 212-14. ; J. Chem. Eng. Data (1962), 7, 265-6; (1957), GB 774635 19570515,	15302-15-5	synthetic	INN, BAN	ETOSALAMIDUM	-2.03258	FALSE	0.429456	-2.50898	FALSE	0.429456
MITRAPHYLLINE	antineoplastic	Br J Haematol 132:615 (2006); Planta Med 76:133 (2010)	509-80-8	Uncaria tomentosa	experimental		-2.06145	FALSE	0.475495	-2.34575	FALSE	0.475495
ESTRAGOLE	insect atttractant, skin irritant, carcinogen	JACS 55:1556 (1933); Food Chem Toxicol 28:537 (1990)	140-67-0	numerous plant essential oils	experimental		-2.06564	FALSE	0.279637	-0.691342	FALSE	0.279637
PEONOL METHYL ETHER			829-20-9	synthetic	undetermined activity		-2.0657	FALSE	0.454089	-1.96365	FALSE	0.454089
ESOMEPRAZOLE POTASSIUM	gastric acid secretion inhibitor	Aliment. Pharmacol. Ther. (2003), 17(4), 481-488; Tet. Assym. (2000), 11(18), 3819-3825; Drugs (2000), 60(2), 321-329	161796-84-5	synthetic; H-199/18	USAN, INN, BAN	NEXIUM	-2.1297	FALSE	0.148011	-5.51389	FALSE	0.148011
GUANETHIDINE MONOSULFATE	antihypertensive, mitotic agent	Br. J. Pharmacol. (1974), 51(2), 237-47; Br. J. Pharmacol. Chemother. (1967), 30(1), 155-65; Br. J. Pharmacol. Chemother. (1963), 20, 362-77	645-43-2, 55-65-2 [guanethidine]	synthetic	USP, INN, BAN	ISMELIN	-2.14574	FALSE	0.539517	-1.42468	FALSE	0.539517
4,4'-DIISOTHIOCYANOSTILBENE-2,2'-SUFONIC ACID SODIUM SALT	ATP transport inhibitor, anion transport inhibitor, antiulcer	EMBO J 12:69 (1993); Biochem Biophys Res Commun 207:375 (1995)	67483-13-0	synthetic; DIDS	undetermined activity		-2.14673	FALSE	0.714476	-2.45071	FALSE	0.714476
METHOXSALEN	antipsoriatic, pigmentation agent	Annu Rev Pharmacol Toxicol 20:235 (1980); Clin Pharmacol Therap 71:153 (2002)	298-81-7	Amni visnaga	USP, BAN, JAN	OXSORALENE	-2.15874	FALSE	0.010134	-3.94568	FALSE	0.010134
CRYOFLURANE	anesthetic (local)	Ann Pharm Fr 20:545 (1962); Dermatol Surg 29:1057 (2003)	76-14-2	synthetic	NF	FREON-114	-2.16752	FALSE	0.438	-2.64107	FALSE	0.438
OBLIQUIN		J Chem Soc 1966: 114		sneezewood or umtati, Ptaeroxylon Obliquum	undetermined activity		-2.24022	FALSE	0.508262	-1.81218	FALSE	0.508262
PIPERONYLIC ACID		J Chem Soc 1950: 2376	94-53-1	Piper longum, Cinnamumum spp	undetermined activity		-2.24091	FALSE	0.435185	-4.74763	FALSE	0.435185
CLONIDINE HYDROCHLORIDE	antihypertensive	J Pharmacol Exp Ther 227:421 (1983); Anal Profiles Drug Subs Excip 21:109 (1992)	4205-91-8, 4205-90-7 [clonidine]	synthetic; ST-155	USP, INN, BAN	CATAPRES	-2.24448	FALSE	0.385247	-2.43229	FALSE	0.385247
DIPLOSALSALATE	analgesic, antipyretic		530-75-6	synthetic	experimental		-2.24779	FALSE	0.386547	-0.999137	FALSE	0.386547
SOLIFENACIN SUCCINATE	muscarinic M3 antagonist	Curr Med Res Opin21:71 (2005); Drugs 66:175 (2006)	242478-37-1	synthetic; YM-905, YM-67905	USAN, INN	VESICARE	-2.26427	FALSE	0.660756	-1.25962	FALSE	0.660756
SUXIBUZONE	analgesic, antipyretic, antiinflammatory	J Pharm Sci 71:565 (1982); Int J Tissue React 5:35 (1983)	27470-51-5	synthetic	INN, BAN, JAN	DANILON	-2.26545	FALSE	0.515176	-3.61564	FALSE	0.515176
EUCATROPINE HYDROCHLORIDE	anticholinergic (opthalmic)	Pharmazie (1995), 50(7), 493-5; Invest. Ophthalmol. (1973), 12(7), 542-4; Am. J. Ophthalmol. (1936), 20, 33-9	536-93-6, 100-91-4 [eucatropine]	semisynthetic	USP, INN, BAN		-2.27183	FALSE	0.441114	1.41986	TRUE	0.441114
HALOTHANE	anesthetic	Fed. Proc. (1969), 28(4), 1386-403; Br. J. Anaesth. (1965), 37(9), 688-705; Am. J. Health-Syst. Pharm. (2006), 63(7), 623-634	151-67-7	synthesis	USP, INN, BAN, JAN	FLUOTHANE	-2.2917	FALSE	0.447433	-2.88255	FALSE	0.447433
AMINOPYRINE	antipyretic, analgesic	J Pharm Exp Ther 89:205 (1947); 99:171 (1950) ; Arzneim Forsch 20:1024 (1970)	83-07-8, 747-30-8 [aminophenazone cyclamate]	synthetic	NF, INN, JAN	PYRAMIDON	-2.31733	FALSE	0.455212	-2.92697	FALSE	0.455212
MENAQUINONE-4	antioxidant, alkaline phosphatase enhancer	Biochem J 162:297 (1977); J Vasc Res 40:531 (2003)		synthetic; VITAMIN K2	experimental		-2.33363	FALSE	0.494221	-0.946492	FALSE	0.494221
CHLOROGUANIDE HYDROCHLORIDE	antimalarial	Drugs (2003), 63(6), 597-623; Angew. Chem. (Int. Ed. Engl.) (2003), 42(43), 5274-93; Nature (1947), 160(4066), 463	637-32-1	synthetic	USP-XIV, INN, BAN	PALUDRINE	-2.34156	FALSE	0.525816	-3.23668	FALSE	0.525816
GENKWANIN			437-64-9	widespread in plants	undetermined activity		-2.39361	FALSE	0.516871	-2.45451	FALSE	0.516871
SULFASALAZINE	anticolitis and Crohn's disease	Ann Rheum Dis 44:194 (1985); Anal Profiles Drug Subs 5:515 (1976)	599-79-1	synthetic	USP, INN, BAN	AZULFIDINE	-2.40147	FALSE	0.488166	-11.1312	FALSE	0.488166
PENTETIC ACID	chelating agent, diagnostic aid	Chest 105:1765 (1994); Int J Toxicol 27 Suppl 2:71 (2008)	67-43-6	synthetic; DTPA	USP, INN, BAN		-2.42892	FALSE	0.39661	-3.15593	FALSE	0.39661
CATECHIN TETRAMETHYLETHER				derivative	undetermined activity		-2.46038	FALSE	0.468544	0.239011	FALSE	0.468544
TRISODIUM ETHYLENEDIAMINE TETRACETATE	chelating agent, antioxidant	Int J Toxicol 21 Suppl 2:95 (2002)	150-38-9	synthetic	USAN	LIMCLAIR	-2.46158	FALSE	0.450002	-4.03076	FALSE	0.450002
EMODIN	antibacterial, antineoplastic, cathartic, tyrosine kinase inhibitor	Oncogene 17: 913 (1998); Planta Med 65: 9 (1999); Clin Cancer Res 5: 343 (1999)	518-82-1	Cascara, Polygonatum, Rheum and Rhammnus spp	experimental		-2.48356	FALSE	0.511955	-3.58498	FALSE	0.511955
PROPOFOL	anesthetic	Br J Anesthes 52:731 (1980); 56:617 (1984)	2078-54-8	synthetic; ICI-35868	USAN, INN, BAN	DIPRIVAN	-2.49063	FALSE	0.00709382	-3.61414	FALSE	0.00709382
AKLOMIDE	antiprotozoal, coccidiostat	JACS 75: 4675 (1953); Exp Parasitol 28:25 (1970)	3011-89-0	synthetic	USAN, INN, BAN	NOVASTAT	-2.5	FALSE	0.488951	-4.32308	FALSE	0.488951
TEGASEROD MALEATE	5HT4 receptor agonist, peristaltic stimulant	J Clin Pharm Ther 27:343 (2002); Exp Opin Pharmacother 3:1211 (2002)	189188-57-6	synthetic; HTF-919	USAN, INN, BAN	ZELNORM	-2.52073	FALSE	0.570601	-1.58687	FALSE	0.570601
RIVASTIGMINE TARTRATE	acetylcholinesterase inhibitor	Prog Brain Res 98:431 (1993); Br Med J 318:633 (1999)	123441-03-2	synthetic; SDZ-ENA-713; SDZ-212-713; ENA-713	USAN, INN, BAN	EXCELON	-2.52445	FALSE	0.600728	-3.38306	FALSE	0.600728
PODOTOTARIN		Tetrahedron 19: 209 (1963); Phytochemistry 6: 883 (1967)		Podocarpus spp	undetermined activity		-2.54266	FALSE	0.79863	0.232945	FALSE	0.79863
ETHOXZOLAMIDE	carbonic anhydrase inhibitor, antiulcer, antiglaucoma	Drugs Today (1978), 14(5), 205-9; J. Ocul. Pharmacol. (1990), 6(4), 271-8; J. Med. Chem. (1984), 27(6), 810-2	452-35-7	synthetic	USP-XX	ETHAMIDE	-2.55416	FALSE	0.0243217	-5.7433	FALSE	0.0243217
COUMARIN	antineoplastic, antiinflammatory, antihyperglycaemic	Prog Chem Org Nat Prod 9: 225 (1952)	91-64-5	Coumarouna odorata, tonka beans, lavender oil	NF-X, INN		-2.60309	FALSE	0.412666	-0.484063	FALSE	0.412666
6,4'-DIHYDROXYFLAVONE	antihaemorrhagic		63046-09-3	Cassia spp as glycoside	experimental		-2.607	FALSE	0.51283	-2.12481	FALSE	0.51283
2',4-DIHYDROXYCHALCONE		JACS 68:697 (1946)	13323-66-5	Adhatoda vasica (as glucoside)	undetermined activity		-2.61482	FALSE	0.431902	-2.17405	FALSE	0.431902
GRISEOFULVIN	antifungal, inhibits mitosis in metaphase	J Chem Soc 1952:3949	126-07-8	Penicillium griseofulvum	USP, INN, BAN, JAN	FULVICIN	-2.62395	FALSE	0.00912062	-3.0492	FALSE	0.00912062
CIPROFIBRATE	antihyperlipidemic	Angiolology 53:273 (2002); Biochem J 373:941 (2003)	52214-84-3	synthetic; WIN-35833	USAN, INN, BAN		-2.63736	FALSE	0.445707	-2.09533	FALSE	0.445707
BUTYLATED HYDROXYTOLUENE	antioxidant	Environ Res 29:1 (1982); Mutat Res 278:31 (1992); Toxicological Sci 51:202 (1999)	128-37-0	synthetic; 2,6-DI-t-BUTYL-4-METHYLPHENOL	NF, BAN	BHT	-2.63827	FALSE	0.398657	-4.77545	FALSE	0.398657
LOFEXIDINE HYDROCHLORIDE	antihypertensive	J Pharmacol 8:351 (1977); Biochem Pharmacol 28:141 (1979); Arzneim Forsch 32:915, 955 (1982)	21498-08-8	synthetic;MDL-14042	USAN, INN, BAN	BRITLOFEX	-2.64792	FALSE	0.425018	-3.53779	FALSE	0.425018
INDOPROFEN	analgesic, antiinflammatory	Eur. J. Rheumatol. Inflammation (1981), 4(1), 3-10; Drugs Today (1977), 13(5), 200-5; Arzneim. Forsch. (1973), 23(8), 1100-7	31842-01-0	synthetic; K-4274	USAN, INN, BAN		-2.6527	FALSE	0.42421	-1.55293	FALSE	0.42421
TANSHINONE IIA	antineoplastic, bone resorption inhibitor, antiproliferative, apoptosis inducer	Chem Pharm Bull 10:112 (1962); Phytochemistry 24:815 (1985); Biochem Pharmacol 67:1647 (2004); World J Gastroenter 10:2024 (2004); Exp Mol Med 38:256 (2006)	568-72-9	Salvia miltiorrhiza	experimental		-2.6596	FALSE	0.478491	-2.21992	FALSE	0.478491
MUNDULONE ACETATE				derivative	undetermined activity		-2.66272	FALSE	0.585401	1.79327	TRUE	0.585401
GALANGIN	CYP1A1 inhibitor	J Chem Soc 129:2336 (1926); Mutat Res 54:297 (1978); 66:223 (1979); Br J Can 79: 1340 (1999)	548-83-4	Alpinia officinarum, A galangal	experimental		-2.66678	FALSE	0.505522	-2.49084	FALSE	0.505522
ESTRONE BENZOATE				semisynthetic	undetermined activity		-2.6677	FALSE	0.428132	4.4968	TRUE	0.428132
OSAJIN		J Am Chem Soc 63: 1253 (1941); 68: 406 (1946)	482-53-1	Maclura pomifera	undetermined activity		-2.66794	FALSE	0.556205	2.03127	TRUE	0.556205
DISOPYRAMIDE PHOSPHATE	antiarrhythmic	Angiology (1987), 38(2 Pt 2), 174-83; Ann. Intern. Med. (1982), 96(3), 337-43; J. Pharmacol. Exp. Ther. (1962), 136(1), 114-24	3737-09-05	synthetic; SC-13957	USP, INN, BAN, JAN	NORPACE	-2.67527	FALSE	0.266496	-0.532721	FALSE	0.266496
BENFLUOREX HYDROCHLORIDE	antihyperlipoproteinemic	J Pharm Pharmacol 23:950 (1971); 24:281 (1972); 28:670 (1976); Biochem J 166:639 (1977)	23602-78-0	synthetic	INN, BAN	MINOLIP	-2.72117	FALSE	0.461808	-2.76814	FALSE	0.461808
PIPOBROMAN	antineoplastic, alkylating agent	JAMA 200:619 (1967): Haematologica 85:1011 (2000)	54-91-1	synthetic; A-8103	USP-XXII, INN	VERCYTE	-2.73624	FALSE	0.00202681	-3.02757	FALSE	0.00202681
SULFAPHENAZOLE	antibacterial	Arzneim Forsch 15:1441 (1965)	526-08-9	synthetic	INN, BAN, JAN	SULFABID	-2.7431	FALSE	0.0172278	-10.551	FALSE	0.0172278
SULFABENZAMIDE	antibacterial	JACS 65:2126 (1943)	127-71-9	synthetic	USP, INN, BAN	SULFABENZIDE	-2.7451	FALSE	0.343745	-6.5207	FALSE	0.343745
BITOSCANATE	anthelmintic	Arch Pathol Lab Med 100:127 (1976); J Pediatr Surg 18:131 (1983)	4044-65-9	synthetic; 16842	INN, MI	JONIT	-2.75225	FALSE	0.596248	-5.14913	FALSE	0.596248
NAPROXEN(+)	antiinflammatory, analgesic, antipyretic	J. Am. Pharm. Assoc. (1996), NS36(11), 663-7; J. Pharmacol. Exp. Ther. (1971), 179(1), 114-23; J. Clin. Pharmacol. (1975), 15(4 Pt. 2), 373-7	22204-53-1	synthetic; RS-3650	USP, INN, BAN, JAN	ALEVE	-2.76331	FALSE	0.252331	-4.69506	FALSE	0.252331
ASARYLALDEHYDE	fly attractant	J Nat Prod 39: 412 (1976)	4460-86-0	Daucus carota, Acorus calamus, Asarum europaeum	experimental		-2.77006	FALSE	0.471471	-3.76985	FALSE	0.471471
SURAMIN HEXASODIUM	antiprotozoal, trypanocidal, antiviral	Adv Pharmacol Chemother 15:289 (1978); Lancet 2:627 (1985); Arch Intern Med 105:32 (1986); Cancer Cells 2:106 (1990)	129-46-4, 145-63-1 [suramin]	synthetic; Bayer-205, 309F, CI1003	USP	ANTRYPOL	-2.77469	FALSE	1.22723	-10.0761	FALSE	1.22723
LINEZOLID	antibacterial	Ann. N. Y. Acad. Sci. (2011), 1222, 49-54; Antimicrob. Agents Chemother. (1996), 40(4), 1039-40; J. Med. Chem. (1996), 39(3), 673-9	165800-03-3	synthetic; U-100766	USAN, INN, BAN	ZYVOX	-2.78547	FALSE	0.0162144	-6.16158	FALSE	0.0162144
CHLOROXYLENOL	antibacterial, topical and urinary antiseptic	J. Hosp. Infect. (1998), 38(4), 283-95; Am. J. Infect. Control (1988), 16(4), 173-7; Infect. Control (1986), 7(5), 268-72	88-04-0	synthetic	USP, INN, BAN	DETTOL	-2.79153	FALSE	0.453557	-3.97783	FALSE	0.453557
BICUCULLINE(-) METHIODIDE	GABAa antagonist	Brain Res 465:243 (1989); TiPS 20:268 (1999)	55950-07-7	semisynthetic; water soluble derivative of bicuculline (01500821)	experimental		-2.83677	FALSE	0.731054	-4.26791	FALSE	0.731054
ARSENIC TRIOXIDE	antineoplastic, antileukemia	Pharmacol Ther 76:141 (1997); Blood 93:268 (1999); N Engl J Med 339:1341 (1998)	1327-53-3	mineral	USAN, JAN	TRISENOX	-2.87838	FALSE	0.709485	-2.85873	FALSE	0.709485
HYDRALAZINE HYDROCHLORIDE	antihypertensive	J. Clin. Hypertens. (2011), 13(9), 690-692; J. Pharm. Pharmacol. (1957), 9(12), 877-87; Angiology (1956), 7(4), 368-77	304-20-1, 86-54-4 [hydralazine]	semisynthetic	USP, INN, BAN	APRESOLINE	-2.91588	FALSE	0.0785102	-7.34895	FALSE	0.0785102
PIPERINE	analeptic, antibacterial	Tet Lett 1979:1043	94-62-2	black pepper (Piper nigrum L.)	USP-VIII		-2.91909	FALSE	0.521214	-0.00357083	FALSE	0.521214
ANTIPYRINE	analgesic	J Pharmacol Exper Ther 89:205 (1947); Int J Oral Surg 11:304 (1982); Human Exper Toxicol 13:658 (1994)	60-80-0	synthetic	USP, INN, BAN, JAN	PARODYNE	-2.9223	FALSE	0.432905	-2.54048	FALSE	0.432905
BAICALEIN	antiviral (HIV)	Gazz Chim acta 49 (II): 47 (1919); Acta Phytochim 1: 109 (1923); Phytochemistry 10: 3298 (1971)	491-67-8	Scutellaria baicalensis	experimental		-2.93644	FALSE	0.520709	-2.55319	FALSE	0.520709
POMIFERIN DIMETHYL ETHER				derivative of pomiferin	undetermined activity		-2.94864	FALSE	0.526683	2.49556	TRUE	0.526683
TRYPTAMINE	psychotropic	J Chem Soc 99:270 (1911); J Sci Technol Sect B 25:157 (1944); 33:54 (1951); 38:718 (1957)	61-54-1	Acacia spp, Lens esculenta, Prosopsis juliflora and fungi Ponaeolus foenisicii and Coprinus micaceus	experimental		-2.96206	FALSE	0.511464	1.22411	TRUE	0.511464
CHLOROCRESOL	antiinfectant	JACS 63:3165 (1941)	59-50-7	synthetic	USAN, NF, INN		-2.96647	FALSE	0.489556	-3.71733	FALSE	0.489556
ROSOLIC ACID	diagnostic aid			synthetic	experimental		-2.97117	FALSE	0.485992	-1.95139	FALSE	0.485992
PROCODAZOLE	immune stimulant	Rev Clin Exp 135:539 (1974); 141:51 (1976); Med Klin 181:78 (1976)	23249-97-0	synthetic; AL-1241	INN	ESTIMULOCEL	-2.98013	FALSE	0.509523	-5.11793	FALSE	0.509523
LIOTHYRONINE (L- isomer) SODIUM	thyroid hormone	Am. J. Hosp. Pharm. (1978), 35(1), 51-8; Metab., Clin. Exp. (1972), 21(11), 1073-92; Compt. rend. (1952), 234, 997-8	55-06-1, 6893-02-3 [liothyronine]	synthetic; L-isomer	USP, BAN, JAN	CYTOMEL	-2.99275	FALSE	0.242332	-5.58442	FALSE	0.242332
NIFURSOL	antiprotozoal	J AOAC 58:694 (1975); Anal Chem 318:522 (1984); Anal ChimiActa 529:339- (2005)	16915-70-1	synthetic	USAN, INN, BAN		-2.99487	FALSE	0.594719	-5.80383	FALSE	0.594719
SECURININE	GABAA receptor blocker, CNS stimulant	Chem Ind 1962:1652; 1964:838, 1691; Naturwissenschaften 50:155 (1963)	5610-40-2	Securinega spp and Phyllanthus discoides	INN		-2.99786	FALSE	0.467264	-0.805589	FALSE	0.467264
DEXPROPRANOLOL HYDROCHLORIDE	antihypertensive, antianginal, antiarrhythmic	J. Med. Chem. (1971), 14(4), 326-8; Br. Med. J. (1969), 4(5680), 399-401; J. Med. Chem. (1968), 11(6), 1118-21	13071-11-9	synthetic; AY-20694, ICI-47319	USAN, INN, BAN		-3.00352	FALSE	0.0333331	-1.61989	FALSE	0.0333331
PROPRANOLOL HYDROCHLORIDE (+/-)	antihypertensive, antianginal, antiarrhythmic	Eur J Med Chem 9:563 (1974); Drugs 37 Suppl 2:42 (1989)	318-98-9, 525-66-6 [propranolol]	synthetic; AY-64043, ICI-45520	USP, INN, BAN, JAN	INDERAL	-3.00352	FALSE	0.0333331	-1.61989	FALSE	0.0333331
MENTHYL BENZOATE				derivative	undetermined activity		-3.0049	FALSE	0.485457	-1.28468	FALSE	0.485457
LUPININE	antifeedant, antiinflammatory, oxytoxic	Helv Chim Acta 11:1062 (1928); JACS 56:2434 (1934)	486-70-4	Anabasis aphylla, Lupinus spp	experimental		-3.00861	FALSE	0.540749	-0.527756	FALSE	0.540749
1-(2-METHOXYPHENYL)PIERAZINE HYDROCHLORIDE	5HT1 receptor agonist	Biochem Pharmacol 29: 833 (1980); J Med Chem 30: 1 (1987)		synthetic	experimental		-3.01037	FALSE	0.473771	-4.55135	FALSE	0.473771
FENTHION	insecticide, ectoparasiticide	J S Afr Vet Assoc 50:47 (1979); Bull Environ Contam Toxicol, 42:389 (1989)	55-38-9	synthetic	BAN	TIGUVON	-3.0158	FALSE	0.532733	-3.34157	FALSE	0.532733
CRYPTOTANSHINONE	inhibits angiogenesis	Chem Pharm Bull 10:112 (1962); Planta Med 24:190 (1973); Exp Mol Med 37:133(2005);	35825-57-1	Salvia miltiorrhiza, Rosmarinus officinalis	experimental		-3.02986	FALSE	0.484997	-0.111507	FALSE	0.484997
BISMUTH SUBSALICYLATE	antidiarrheal, antacid, antiulcer	Rev Infect Dis 12 Suppl 1:1 (1990); N Engl J Med 328:1653 (1993); Dig Dis Sci 44:2419 (1999)	14882-18-9	synthetic	USP, JAN	PEPTO-BISMOL	-3.03162	FALSE	0.497081	-3.11793	FALSE	0.497081
HAEMATOXYLIN PENTAACETATE		Bul Soc Chim Fr 1972: 3292		derivative	undetermined activity		-3.04529	FALSE	0.589492	-1.98152	FALSE	0.589492
ETHENZAMIDE	analgesic	J Pharmacol Exp Ther 136:226 (1962); Toxicol Appl Pharmacol 19:20 (1971)	938-73-8	synthetic	INN, BAN, JAN	LUCAMIDE	-3.06793	FALSE	0.383095	-3.49985	FALSE	0.383095
7-METHOXYCHROMONE				5-desmethoxy analog of Salicornia metabolite	undetermined activity		-3.07823	FALSE	0.45979	-1.58936	FALSE	0.45979
GALANGIN 3-O-METHYL ETHER			6665-74-3	Populus nigra	undetermined activity		-3.08089	FALSE	0.503453	-2.73189	FALSE	0.503453
ACEDAPSONE	antimalarial, leprostatic	Antimicrob Agents Chemother 9:102 (1976); Am J Trop Med Hyg.24:485 (1975); 28:559 (1979)	77-46-3	synthetic; CI-556, CN-1883, DADDS, PAM-MAR-1165	USAN, INN, BAN	HANSOLAR	-3.1198	FALSE	0.322426	-6.19622	FALSE	0.322426
SEVOFLURANE	anesthetic	Aneth Analg 66:769 (1987); Anesthesiology 66:301 (1987); 70:360 (1989)	28523-86-6	synthetic; MR-6-S4	USAN, INN, BAN, JAN	ULTANE	-3.12747	FALSE	0.010134	-3.60782	FALSE	0.010134
TOTAROL		Aust J Chem 48: 883 (1995)	511-15-9	Podocarpus spp, Dacrydium cupressinum, Tetraclinis articulata and Thujopsis dolabrata	undetermined activity		-3.12877	FALSE	0.539048	0.226162	FALSE	0.539048
TELMISARTAN	antihypertensive, angiotensin II blocker	Br J Pharmacol 110:245 (1993); Adv Ther 15:206, 229 (1998); Drugs 56:1039 (1998)	144701-48-4	synthetic; BIBR-277 SE	USAN, INN, BAN	MICARDIS	-3.12986	FALSE	0.708963	-7.56893	FALSE	0.708963
HERNIARIN			551-59-9	Herniaria spp.	undetermined activity		-3.14145	FALSE	0.467816	-0.669559	FALSE	0.467816
DIZOCILPINE MALEATE	neuroprotective		77086-22-7	synthetic; MK-801	USAN, INN		-3.17464	FALSE	0.582486	-2.2819	FALSE	0.582486
DANTROLENE SODIUM	muscle relaxant (skeletal)	J. Pharm. Sci. (1973), 62(6), 948-51; J. Med. Chem. (1967), 10(5), 807-10; Anaesthesia (2004), 59(4), 364-373	24868-20-0, 14663-23-1 [anhydrous], 7261-97-4 [dantrolene]	synthetic; F-440	USAN, INN, BAN, JAN	DANTRIUM	-3.19601	FALSE	0.275762	-7.71999	FALSE	0.275762
o-VERATRALDEHYDE		Phytochemistry 17:1383 (1978)	86-51-1	Machaerium kuhlmannii	undetermined activity		-3.20119	FALSE	0.467287	-4.44795	FALSE	0.467287
DIETHYLCARBAMAZINE CITRATE	anthelmintic	Parasitology (1992), 105 Suppl, S49-60; J. Lab. Clin. Med. (1948), 33(1), 216-35; J. Am. Med. Assoc. (1947), 135(11), 708-12	1642-54-2, 90-89-1 [diethylcarbamazine]	synthetic	USP, INN, BAN, JAN	HETRAZAN	-3.20698	FALSE	0.498535	-2.52771	FALSE	0.498535
ATRANORIN		Helv Chim Acta 9:650 (1926); 17:1319 (1934); J Chem Soc 1933:130; Chem Pharm Bull 24:2340 (1976)	479-20-9	Common lichen metabolite	undetermined activity		-3.21984	FALSE	0.543713	-3.05211	FALSE	0.543713
MERBROMIN	antibacterial	J. Am. Med. Assoc. (1948), 137(10), 858-61; J. Am. Chem. Soc. (1920), 42, 2355-66; JAMA, J. Am. Med. Assoc. (1919), 73, 1483-91	129-16-8	synthetic	NF-XII, INN, BAN		-3.23435	FALSE	0.652777	-1.89006	FALSE	0.652777
ONDANSETRON	antiallergic, antiemetic, anti-schizophrenic	Eur J Cancer Clin Oncol 25 Suppl 1: S21, S29, S41 (1989); Anaesth AnaIg 75: 561 (1992); Lancet 340:1223 (1992); 341:185 (1993)	99614-02-5	synthetic; GR-38032	USP, INN, BAN, JAN	ZOFRAN	-3.23672	FALSE	0.554323	-0.82439	FALSE	0.554323
FTAXILIDE	antiulcer	US patent USÂ 3793458; Phytochemistry (Elsevier) (1981), 20(11), 2465-9; Compt. Rend. (1960), 251, 1790-2	19368-18-4	synthetic; MP-12	INN		-3.2421	FALSE	0.41861	-4.48143	FALSE	0.41861
GUAIACOL	expectorant	Compr. Med. Chem. (1990), 1, 7-80.	90-05-1	synthesis	NF-X, JAN	ANASTIL	-3.24322	FALSE	0.46618	-4.23749	FALSE	0.46618
KOPARIN		Aust J Chem 30:1827 (1977)	65048-75-1	Castanospermum australe	undetermined activity		-3.28139	FALSE	0.503896	-3.23756	FALSE	0.503896
MONOCROTALINE	antineoplastic, insect sterilant	J Am Chem Soc 72: 158 (1950)	315-22-0	Crotalaria spp	experimental		-3.31529	FALSE	0.598597	1.04085	TRUE	0.598597
RUTILANTINONE	coccidiostat	Chem Ber 92: 1880 (1959); 100: 2561 (1967)	21288-61-9	Streptomyces species	experimental		-3.31594	FALSE	0.546505	-1.77419	FALSE	0.546505
EPICATECHIN MONOGALLATE			1257-08-5	tea pigment	undetermined activity		-3.3184	FALSE	0.702978	-2.56609	FALSE	0.702978
PHENACETIN	analgesic, antipyretic	Toxicol Appl Pharmacol 1:240 (1959); N Engl J Med 308:357 (1983); 320:1238 (1989)	62-44-2	synthetic	USP-XX, INN, BAN	SARIDON	-3.32837	FALSE	0.394919	-5.9779	FALSE	0.394919
GUANABENZ ACETATE	antihypertensive	J. Cardiovasc. Pharmacol. (1987), 10(Suppl. 12), S100-S103; Drugs (1983), 26(3), 212-29; Clin. Pharmacol. Ther. (1976), 19(6), 732-7	23256-50-0	synthetic; WY-8678	USP, JAN	WYTENSIN	-3.34023	FALSE	0.380965	-3.55951	FALSE	0.380965
NIFENAZONE	analgesic, antiinflammatory	Pharmazie (1957), 12, 396-401; Monatsh. Chem. (1957), 88, 330-5.	2139-47-1	synthetic	INN, BAN		-3.36749	FALSE	0.521141	-5.08604	FALSE	0.521141
IOPANIC ACID	radioopaque agent	Thyroid (2001), 11(6), 561-567; J. Am. Pharm. Assoc. (1959), 48, 368-79; J. Am. Chem. Soc. (1949), 71, 3753-5	96-83-3	synthetic	USP, INN, BAN, JAN	TELEPAQUE	-3.37543	FALSE	0.0111474	-6.60537	FALSE	0.0111474
FLUTAMIDE	antiandrogen, antineoplastic, Nuclear Hormone receptor antagonist	Methods Princ. Med. Chem. (2008), 39, 249-304; J. Urol. (1975), 114(4), 564-8; Urology (1976), 8(3), 231-3	13311-84-7	synthetic	USP, INN, BAN	EULEXIN	-3.40913	FALSE	0.0222949	-6.58417	FALSE	0.0222949
alpha-TOXICAROL (dl)		J Chem Soc 1938: 513	82-09-7	Derris spp	undetermined activity		-3.41418	FALSE	0.595165	-2.30569	FALSE	0.595165
NONOXYNOL-9	spermatocide, contraceptive	J Steroid Biochem Mol Biol 65:143 (1998)	26027-38-3	synthetic	USP, INN	CONCEPTROL	-3.4166	FALSE	0.551265	-1.63895	FALSE	0.551265
TULOBUTEROL HYDROCHLORIDE	bronchodilator, beta adrenergic agonist	Oyo Yakuri 13:197, 317 (1977)[CA 88:83591 (1978)]	41570-61-0	synthetic	INN, BAN, JAN	HOKUNALIN	-3.429	FALSE	0.396675	-0.839577	FALSE	0.396675
POMIFERIN	antioxidant	JACS 61:2832 (1939); 62:651 (1940); 63:1253 (1941); 68:406 (1946)	572-03-2	Maclura pomifera	experimental		-3.43177	FALSE	0.547902	1.76229	TRUE	0.547902
TETRAMIZOLE HYDROCHLORIDE	anthelmintic	Nature 209:1084 (1966); Brit Med J 4:93 (1968)	5086-74-8	synthetic; R-8299, McN-JR-8299-11	USAN, INN, BAN	ANTHELVET	-3.44209	FALSE	0.0397287	-2.2997	FALSE	0.0397287
LEVAMISOLE HYDROCHLORIDE	immunomodulator	Clin. Pharm. (1991), 10(2), 95-109; Crit. Rev. Oncol./Hematol. (1984), 1(3), 259-94; J. Rheumatol.. Suppl. (1978), 4115-21	16595-80-5, 14769-73-4 [levamisole]	synthetic; R-12564	USP, INN, BAN	ERGAMISOL	-3.44209	FALSE	0.0397287	-2.2997	FALSE	0.0397287
13-METHYL-4,4-BISNOR-8,11,13-PODOCARPATRIEN-3-ONE				semisynthetic	undetermined activity		-3.44604	FALSE	0.524547	-1.30361	FALSE	0.524547
LAMOTRIGINE	anticonvulsant	Curr. Probl. Epilepsy (1986), 4, 165-77; Br. J. Clin. Pharmacol. (1985), 20(6), 619-29; Epilepsia (1986), 27(5), 483-9	84057-84-1	synthetic; BW-430C	USAN, INN, BAN	LAMICTAL	-3.45908	FALSE	0.0010134	-9.82396	FALSE	0.0010134
NORSTICTIC ACID	antibacterial	Z Naturforsch 59c: 384 (2004)	571-67-5	Lobaria pulmonaria, Usnea japonica, Lecanora radiosa, Parmelia & Ramalina spp	experimental		-3.46988	FALSE	0.620347	-4.14018	FALSE	0.620347
PIOGLITAZONE HYDROCHLORIDE	antidiabetic	Endocrinology 129:1915 (1991); Diabetes 41:476 (1992); Am J Physiol 264:C1600 (1993)	111025-46-8 (pioglitazone)	synthetic; U-72107A	USAN, INN, BAN	ACTOS	-3.47849	FALSE	0.519488	-3.7499	FALSE	0.519488
HESPERETIN		J Chem Soc 1956: 632	520-33-2	aglycone of hesperidin (00310011)	undetermined activity		-3.4796	FALSE	0.512656	-0.690881	FALSE	0.512656
ANAGRELIDE HYDROCHLORIDE	antithrombotic	N Eng J Med 92:69 (1992); Expert Opin Pharmacother 5:1781 (2004)	58579-51-4	synthetic; BL-4162a	USAN, INN, BAN	AGRYLIN	-3.50114	FALSE	0.408336	-3.4372	FALSE	0.408336
ROSIGLITAZONE MALEATE	antidiabetic	Eur J Clin Pharmacol 55:53 (1999); Drugs 57:921 (1999)	122320-73-4	synthetic; BRL-49653	USAN, INN, BAN	AVANDIA	-3.50507	FALSE	0.555925	-5.08432	FALSE	0.555925
2',2'-BISEPIGALLOCATECHIN DIGALLATE				tea pigment	undetermined activity		-3.50672	FALSE	1.00651	-2.44275	FALSE	1.00651
CYCLOPHOSPHAMIDE	antineoplastic, alkylating agent	J. Pharm. Res. (2011), 4(8), 2755-2757; Oncologia (1965), 19(4), 285-93; Nature (1965), 205, 479-81	6055-19-2, 50-18-0 [anhydrous]	synthetic; NSC-26271	USP, INN, BAN, JAN	CYTOXAN	-3.52234	FALSE	0.120184	-4.0336	FALSE	0.120184
NEOSTIGMINE BROMIDE	cholinergic	Ann. N. Y. Acad. Sci. (1976), 274, 143-73; Fed. Proc. (1946), 5, 263; Fed. Proc. (1946), 5(1 Pt 2), 198	114-80-7, 59-99-4 [neostigmine]	synthetic	USP, INN, BAN, JAN		-3.52278	FALSE	0.569161	-4.4512	FALSE	0.569161
NITAZOXANIDE	antiparasitic	Expert Opin. Pharmacother. (2006), 7(7), 953-964; Clin. Infect. Dis. (2005), 40(8), 1173-1180; Eur. J. Med. Chem. (1978), 13(6), 539-43	55981-09-4	synthetic; PH-5776	USAN, INN, BAN	ALINIA	-3.56522	FALSE	0.0192546	-5.62842	FALSE	0.0192546
ISOPOMIFERIN		JACS 61:2832 (1939); 63:422 (1941); 68:406 (1945)		Maclura pomifera	undetermined activity		-3.56532	FALSE	0.586631	-1.19616	FALSE	0.586631
LEFLUNOMIDE	antineoplastic, PDGF receptor blocker, immunomodulator	Transplant Proc 28:3074 (1996); J Rheumatol 25 Suppl 53:27 (1998); J Pharmac Soc Wisc 1999:33	75706-12-6	synthetic; SU-101; HWA-486	USAN, INN, BAN	ARAVA	-3.58241	FALSE	0.0172278	-6.37002	FALSE	0.0172278
REPAGLINIDE	antidiabetic	eur J Clin Pharmacol 45:113 (1993); Diabetologia 37:703 (1994)	135062-02-1	synthetic; AG-EE-623-ZW	USP, INN, BAN	PRANDIN	-3.58883	FALSE	0.545371	-3.86586	FALSE	0.545371
MINOCYCLINE HYDROCHLORIDE	antibacterial	Transl. Stroke Res. (2011), 2(2), 202-208; Am. J. Med. Sci. (1968), 255, 252-8; J. Med. Chem. (1967), 10(1), 44-6	13614-98-7, 10118-90-8 [minocycline]	semisynthetic	USAN, INN, BAN	SOLODYN	-3.60843	FALSE	0.317142	-3.19213	FALSE	0.317142
ISOOSAJIN		J Am Chem Soc 61: 2832 (1939)	5745-54-0	Maclura pomifera	undetermined activity		-3.63697	FALSE	0.583563	-2.0155	FALSE	0.583563
BENDROFLUMETHIAZIDE	diuretic, antihypertensive	Anal Profiles Drug Subs 5:1 (1976)	73-48-3	synthetic	USP, INN, BAN, JAN	NATURETIN	-3.65301	FALSE	0.0233083	-7.20002	FALSE	0.0233083
DIHYDROMUNDULETONE		Proc Chem Soc 1959: 150		derivative	undetermined activity		-3.65677	FALSE	0.531341	-0.0327145	FALSE	0.531341
DENATONIUM BENZOATE	denaturing agent, bitter principle	Chem Ind 22:721 (1988)	3734-33-6	synthetic; NSC-157658	USAN, NF, INN, BAN	BITREX	-3.65833	FALSE	0.550191	-5.23902	FALSE	0.550191
FLUROXENE	anesthetic	Crit. Rev. Toxicol. (1988), 19(2), 87-112; Anesthesiology (1953), 14, 466-72; J. Pharmacol. Exp. Ther. (1953), 108, 488-95	406-90-6	synthetic	USAN, NF-XIV, INN	FLUOROMAR	-3.66427	FALSE	0.434843	-3.99351	FALSE	0.434843
EPIGALLOCATECHIN-3-MONOGALLATE			989-51-5	tea pigment	undetermined activity		-3.68187	FALSE	0.721815	-1.92254	FALSE	0.721815
CARSALAM	analgesic	J Pharmac Pharmacol 15 Suppl 1:97T (1963); J Biol Chem 267:1569 (1992)	2037-95-8	synthetic	INN, BAN		-3.69693	FALSE	0.428275	-4.34047	FALSE	0.428275
AVOCADYNOFURAN		Tetrahedron 25:4617(1969); An Acad Brasil Cienc 42 (suplemento): 45 (1970)	24708-33-6	Persea spp and Elodia canadensis	undetermined activity		-3.69949	FALSE	0.627669	-6.94323	FALSE	0.627669
STICTIC ACID		Ber 66, 943 (1933); Tetrahedron 24, 2707 (1966)	549-06-4	numerous lichens, e.g. Parmelia sp.	undetermined activity		-3.72723	FALSE	0.574903	-4.69367	FALSE	0.574903
BENZYLHYDRAZINE HYDROCHLORIDE	inhibitor of bovine serum oxidase; irritant	Anal Biochem 77: 106 (1977); Biochem J 260: 19 (1989); 324: 497 (1997)	3287-99-8; 100-46-9(base)	Moringa spp	experimental		-3.74548	FALSE	0.336685	-5.1205	FALSE	0.336685
OCTISALATE	sunscreen	J. Appl. Cosmetol. (1985), 3(1), 1-11; Food Cosmet. Toxicol. (1976), 14, Suppl., 765; Food Chem. Toxicol. (2007), 45 Suppl 1, S393-6,	118-60-5	synthetic	USP, INN	UVINUL	-3.74745	FALSE	0.465162	-5.03481	FALSE	0.465162
FIROCOXIB	analgesic, antiinflammatory, antipyretic, COX-II inhibitor	Am J Vet Res 65:503 (2004)	189954-96-9	synthetic; ML-1785713	USAN, INN	EQIOXX	-3.75357	FALSE	0.496837	-2.54343	FALSE	0.496837
BRINZOLAMIDE	antiglaucoma	Am J Opthalmol 126:400 (1998)	138890-62-7	synthetic; AL-4682	USP, INN, BAN	AZOPT	-3.75925	FALSE	0.558781	-3.28565	FALSE	0.558781
KETOROLAC TROMETHAMINE	antiinflammatory	Agents Actions 12:684 (1982); Clin Pharmacol Ther 39:89 (1986)	74103-07-4, 74103-06-3 [ketorolac]	synthetic	USP, INN, BAN	TORADOL	-3.75961	FALSE	0.391483	-7.51431	FALSE	0.391483
CINROMIDE	anticonvulsant	J Pharm Pharmacol 33:741 (1981); Epilepsia 24:394, 422 (1983); Curr Ther Res 34:7 (1983)	58473-74-8	synthetic	USAN, INN	VUMIDE	-3.77593	FALSE	0.366525	-3.53447	FALSE	0.366525
MENBUTONE	choleretic	J. Am. Chem. Soc. (1951), 73, 897-900. ; J. Pharmacol. Exp. Ther. (1950), 100, 421-8. ; J. Pharmacol. Exp. Ther. (1950), 99, 465-78.	3562-99-0	synthetic	INN, BAN	GENABIL	-3.77785	FALSE	0.490908	-3.68196	FALSE	0.490908
12a-HYDROXY-9-DEMETHYLMUNDUSERONE-8-CARBOXYLIC ACID				derivative	undetermined activity		-3.79623	FALSE	0.58599	-4.9681	FALSE	0.58599
PRENYLETIN		J Chem Soc (C) 1967:145; Tet Lett 1967:2147	15870-91-4	Ptaeroxylon obliquum	undetermined activity		-3.80852	FALSE	0.487097	-2.10529	FALSE	0.487097
DISULFIRAM	alcohol antagonist	J. Clin. Psychopharmacol. (2006), 26(3), 290-302; J. Pharm. Pharmacol. (1951), 3(3), 160-8; Am. J. Med. Sci. (1950), 220(1), 103-9	97-77-8	synthetic	USP, INN, BAN, JAN	ANTABUSE	-3.82224	FALSE	0.0334423	-4.06156	FALSE	0.0334423
PAEONOL	antibacterial		552-41-0	Paeonia montan, Xanthorrhoea spp	experimental		-3.84258	FALSE	0.440708	-5.62666	FALSE	0.440708
CURCUMIN	antiedemic, antiinflammatory, bile stimulant; antibacterial, antifungal, lipo/cyclooxygenase inhibitor	Ber 51: 1347 (1918); J Pharm Pharmacol 5: 448 (1953); Cancer Res 51:813 (1991)	458-37-7	Curcuma spp	experimental		-3.84374	FALSE	0.522351	-5.0912	FALSE	0.522351
3-ACETYLCOUMARIN				synthetic	experimental		-3.84529	FALSE	0.454022	-1.87127	FALSE	0.454022
XANTHURENIC ACID	caspase activator, guanylyl cyclase stimulant	Mol Microbiol 42:553 (2001); BMC Physiology 1:7 (2001)	59-00-7	pathological metabolite of tryptophan and kynurenine	experimental		-3.85149	FALSE	0.537772	-8.33412	FALSE	0.537772
BACLOFEN	muscle relaxant (skeletal)	Drugs 8:1 (`974); N Engl J Med 343:625 (2000)	1134-47-0	synthetic	USP, INN, BAN, JAN	KEMSTRO	-3.88116	FALSE	0.00810722	-5.83826	FALSE	0.00810722
EXALAMIDE	antifungal	J Pharm Pharmacol 9: 855 (1957)	53370-90-4	synthetic	INN, JAN		-3.8913	FALSE	0.43936	-4.37401	FALSE	0.43936
LIOTHYRONINE	thyroid hormone blocker, antidepressant	Ann Thora Surg 56:S2 (1993); Arch Gen Psychiatry 53:842 (1996)	6893-02-03	semisynthetic	USP, BAN, JAN		-3.89703	FALSE	0.0121608	-5.40449	FALSE	0.0121608
CISPLATIN	antineoplastic, convulsant	J Natl Cancer Inst 99:828 (2007); Lung Cancer 59:1 (2008)	15663-27-1	synthetic	USP, INN, BAN, JAN	PLATINOL	-3.90799	FALSE	0.608527	-4.31855	FALSE	0.608527
meta-CRESYL ACETATE	antiseptic (topical)	Oral Surg., Oral Med., Oral Pathol. (1968), 26(6), 848-55; Ann. Otol., Rhinol., Laryngol. (1955), 64, 1009-18. ; J. Pharmacol. (1911), 2, 513-30.	122-46-3	synthetic	INN		-3.92725	FALSE	0.416413	-4.75892	FALSE	0.416413
AURIN TRICARBOXYLIC ACID	apoptosis inhibitor, topoisomerase II inhibitor	Eur J Biochem 248:30 (1997)	4431-00-9	synthetic	experimental		-3.95049	FALSE	0.5044	-6.0947	FALSE	0.5044
PICROPODOPHYLLIN	Insulin growth factor 1 receptor inhibitor, antineoplastic	JACS 73: 2909 (1951); 75: 1308 (1953); J Med Chem 32: 604 (1989); Pharmacol Ther 59: 163 (1993); Cancer Res 64:236 (2004); Int. J. Cancer 121:1857 (2007)	477-47-4	Podophylum peltatum; epimer of podophyllotoxin; 10% cytotoxicity of podophyllotoxin	experimental		-3.98693	FALSE	0.545052	-3.70807	FALSE	0.545052
PODOFILOX	antineoplastic, inhibits microtubule assembly, and human DNA topoisomerase II; antimitotic agent	JACS 73: 2909 (1951); 75: 1308 (1953); J Med Chem 32: 604 (1989); Pharmacol Ther 59: 163 (1993); J Prot Chem 17: 663 (1998)	518-28-5	Podophylum peltatum; podophylotoxin	USAN, BAN	CONDYLOX	-3.98693	FALSE	0.545052	-3.70807	FALSE	0.545052
SALICYL ALCOHOL	anesthetic (local), antiinflammatory	J Med Chem 13:957 (1970); Chem Pharm Bull 40:2191 (1992)	90-01-7	Populus sieboldii	USAN	SALICAIN	-4.00152	FALSE	0.390707	-6.51425	FALSE	0.390707
HEXYLRESORCINOL	anthelmintic, topical antiseptic	Appl. Biochem. Microbiol. (2010), 46(2), 159-165; J. Pharm. Pharmacol. (1959), 11421-6; Nature (1957), 180(4599), 1425-6	136-77-6	synthetic	USP, BAN		-4.00575	FALSE	0.482776	-5.24438	FALSE	0.482776
AVOCADENOFURAN		Tetrahedron 25:4617(1969); An Acad Brasil Cienc 42 (suplemento): 45 (1970)	25346-24-1	Persea spp	undetermined activity		-4.06227	FALSE	0.62551	-6.30886	FALSE	0.62551
CHLORANIL	antipsoriatic		118-75-2	synthetic	experimental		-4.06778	FALSE	0.534898	-4.36055	FALSE	0.534898
12-METHOXY-4,4-BISNOR-5beta-8,11,13-PODOCARPATRIEN-3-OL				semisynthetic	undetermined activity		-4.08827	FALSE	0.47413	-1.41855	FALSE	0.47413
3-METHOXYCATECHOL		Phytochemistry 17: 1383, 1401 (1990)	934-00-9	Machaerium kuhlmanni	undetermined activity		-4.09471	FALSE	0.461729	-6.56727	FALSE	0.461729
4'-HYDROXYCHALCONE		JACS 52:2538 (1930)	2657-25-2	Shorea robusta aglycone	undetermined activity		-4.1302	FALSE	0.439148	-3.38851	FALSE	0.439148
RESVERATROL	antifungal, antibacterial	Aust J Chem 24:2427 (1971); Tet Lett 1972:2965; Phytochemistry 13:633 (1974); 15:1791, 2006 (1976); 32:1083 (1993)	501-36-0	Veratrum grandiflorum, Pinus sibirica, Vitis vinifera, Arachis hypogaea	experimental		-4.1421	FALSE	0.480535	-4.68278	FALSE	0.480535
RHODOCLADONIC ACID		Can J Chem 47: 2733 (1969); 61: 2055 (1983); Phytochemistry 12: 937 (1973)	26984-15-6	Cladonia spp	undetermined activity		-4.16335	FALSE	0.517088	-9.00728	FALSE	0.517088
SYMCLOSENE	anti-infective	Toxicology. 3rd ed. Wiley , NY 1981-1982, 2768; Sax's Dangerous Properties of Industrial Materials. 11th Edition. Wiley-Interscience, Hoboken, NJ. 2004.,3530	87-90-1	synthetic; NSC-405124	USAN, INN	CLORINE	-4.17025	FALSE	0.507915	-5.57834	FALSE	0.507915
AZILSARTAN KAMEDOXOMIL	antihypertensive, AT1 angiotensin II antagonist	Formulary 45:342 (2010); J Hypertension 28:e442 (2010); J Clin Hypertension 13:81 (2011)	863031-24-7	synthetic; TAK-491	USAN, INN	EDARBI	-4.17523	FALSE	0.459245	-11.6862	FALSE	0.459245
TODRALAZINE HYDROCHLORIDE	antihypertensive, peripheral vasodilator	Arzneim Forsch 27:2163 (1977); J Pharmacol Pharm 31:127 (1979); Farmaco Ed Sci 34:299 (1979)	14679-73-3	synthetic; CEPH, BT-621	INN, BAN, JAN	BINAZIN	-4.17726	FALSE	0.389772	-6.19328	FALSE	0.389772
PIPERIC ACID		Chem Ber 103:3752 (1970)	5285-18-7	Piper nigrum, Minthostachys verticillata, Menta piperita	undetermined activity		-4.19345	FALSE	0.499808	-5.27261	FALSE	0.499808
SULFANILATE ZINC	antibacterial	Ind Eng Chem 35:321 (1943)	31884-76-1	synthetic	USAN	NIZIN	-4.21057	FALSE	0.580731	-9.10427	FALSE	0.580731
CHLORAMBUCIL	antineoplastic, alkylating agent	Biochem Pharmacol 13:969 (1964); Eur J Cancer 7:11 (1971)	305-03-3	synthetic	USP, INN, BAN	LEUKERAN	-4.21715	FALSE	0.00709382	-3.9259	FALSE	0.00709382
ETHYL VANILLIN	flavoring agent	J Am Pharmac Assoc 29:425 (1940); Food Cosmet Toxicol 5:141 (1967)	121-32-4		NF		-4.22711	FALSE	0.446436	-6.27118	FALSE	0.446436
EVANS BLUE	glutamate uptake inhibitor, AMPA blocker	Scan J Clin Lab Invest14:605 (1962); Eur J Periatr 125:135 (1977); J Neurochem 65:96 (1995); Mol Pharmacol 50:1665 (1997)	314-13-6	synthetic; CI-23860, T-1824	USP-XXII		-4.2342	FALSE	0.782438	-9.09726	FALSE	0.782438
TRANILAST	antiallergic, mast cell degranulation inhibitor, angiogenesis blocker	Br J Pharmacol 118:915 (1996); 122:1061 (1997); Eur J Pharmacol 361:191 (1998)	53902-12-8	synthetic; MK-341	USAN, INN, JAN		-4.23782	FALSE	0.49803	-6.78635	FALSE	0.49803
MANGIFERIN	MAO inhibitor, immunostimulant	J Chem Soc (C) 1966:1685; Phytochemistry 6:741, 1597 (1967); Tetrahedron 23:1363 (1967); Pharm Res 3:307 (1986); Naturwissenschaften 59:651 (1972)	4773-96-0	Mangifera indica, Iris & Salacia spp, Aphloia, Athyrium, Anemarrhena, Belamcanda chinensis, Hedysarum ussuriense	experimental		-4.24665	FALSE	0.621965	-7.04952	FALSE	0.621965
PTAEROXYLIN		J Chem Soc (C) 1966:114; 1967:145; Tet Lett 1967:3459	14729-11-4	Ptaeroxylon obliquum, Cedrelopsis grevei	undetermined activity		-4.25567	FALSE	0.509311	-0.946584	FALSE	0.509311
NARINGENIN	antiulcer, gibberellin antagonist		480-41-1	widely distributed in plants	experimental		-4.25649	FALSE	0.53244	-0.811719	FALSE	0.53244
SALICYLAMIDE	analgesic	J Pharmacol Exp Ther 89:205 (1947); J Clin Pharmacol J New Drugs 7:150 (1967)	65-45-2	synthetic	USP, INN, BAN, JAN	URTOSAL	-4.25994	FALSE	0.409752	-6.83802	FALSE	0.409752
RAMELTEON	melatonin receptor agonist	Neuropharmacol 48:301 (2005); J Clin Pharmacol 47:485 (2007); CNS Neurosci Ther 15:32 (2008)	196597-26-9	synthetic; TAK-375; M-II	USAN, INN	ROZEREM	-4.28598	FALSE	0.469145	-2.31553	FALSE	0.469145
FLUNIXIN MEGLUMINE	analgesic, antiinflammatory	J Am Vet Med Assoc 194:45 (1989); 202: 71 (1993)	42461-84-7	synthetic; SCH-14714	USP	BANAMINE	-4.29302	FALSE	0.588279	-11.8159	FALSE	0.588279
4-O-METHYLPHLORACETOPHENONE	antifungal		7507-89-3	Prunus domesticus	experimental		-4.30085	FALSE	0.431682	-7.35439	FALSE	0.431682
XANTHOXYLIN			90-24-4	Xanthoxylium spp, Artemisia brevifolia	undetermined activity		-4.30167	FALSE	0.421398	-5.47006	FALSE	0.421398
LECANORIC ACID		Monatsh Chem 61:147 (1932)	480-56-8	Common constituent of lichens	undetermined activity		-4.30459	FALSE	0.536973	-5.15956	FALSE	0.536973
HUMULENE (alpha)		JACS 99: 3864 (1977); J Chem Soc 1980: 311	6753-98-6	hops and clove oils	undetermined activity		-4.32514	FALSE	0.574987	-3.15407	FALSE	0.574987
APIGENIN	antispasmodic, antineoplastic, topoisomerase I inhibitor	J Chem Soc 1963: 1477; Eur J Cancer 32A: 146 (1996); J Biol Chem 271: 2262 (1996); Carcinogenesis 10: 2325 (1994)	520-36-5	parsley seed	experimental		-4.33087	FALSE	0.53458	-4.27264	FALSE	0.53458
DIFFRACTAIC ACID		Chem Ber 65: 175, 1668 (1932)	436-32-8	Usnea spp	undetermined activity		-4.34912	FALSE	0.574774	-5.7225	FALSE	0.574774
MOLSIDOMINE	antianginal	Eur. Heart J. (1983), 4(9), 655-61; Eur. J. Clin. Pharmacol. (1982), 23(1), 11-4; Eur. J. Clin. Pharmacol. (1980), 18(3), 231-5	25717-80-0	synthetic; CAS-276	USAN, INN, BAN, JAN	CORVATON	-4.35552	FALSE	0.55082	-6.32593	FALSE	0.55082
DICHLORVOS	insecticide, cholinesterase inhibitor	Regul Toxicol Pharmacol 29:64 (1999); 31:13 (2000); Toxicology 253:13 (2008)	62-73-7	synthetic	USAN, INN, BAN		-4.37257	FALSE	0.469528	-5.90649	FALSE	0.469528
PROTOPORPHYRIN IX	hepatoprotectant	J Org Chem 25:1073 (1960); Jacs 99:6639 (1977)	553-12-8	mamalian feces, avian pigment	JAN		-4.38584	FALSE	0.680277	-1.79878	FALSE	0.680277
BECLAMIDE	anticonvulsant, antiepileptic	J Org Chem 16:1283 (1951); Acta Psychiatrica Scandinavica 81:162 (1990); J Pharmacy Pharmacol 47 :876 (1995)	501-68-8	synthetic; mp 94 deg C	INN, BAN	NEURACEN	-4.38885	FALSE	0.44581	-5.4358	FALSE	0.44581
HOMOSALATE	UV screen, analgesic	Int. J. Pharm. (2011), 408(1-2), 27-38; Int. J. Cosmet. Sci. (1979), 1(6), 341-61; J. Soc. Cosmet. Chem. (1978), 29(9), 525-36	118-56-9	synthetic	USP, INN	EUSOLEX	-4.41396	FALSE	0.504531	-3.63355	FALSE	0.504531
BUFEXAMAC	antiinflammatory, analgesic, antipyretic	Med Pharmacol Exp 15:545 (1966): J Pharm Pharmacol 55:1379 (2003)	2438-72-4	synthetic; CP-1044-J3	INN, BAN, JAN	NORFEMAC	-4.42044	FALSE	0.399243	-6.07546	FALSE	0.399243
ISOLIQUIRITIGENIN	aldose reductase inhibitor, antineoplastic, antiinflammatory	J Chem Soc 1953: 2183; Eur J Biochem 212: 87 (1992)	961-29-5	widespread in Fabaceae	experimental		-4.42354	FALSE	0.468002	-5.29376	FALSE	0.468002
GLYBURIDE	antihyperglycemic	Arzneim Forsch 19:1413 (1969); Pharmacotherapy 5:43 (1985)	10238-21-8	synthetic; HB-419, U-26452	USP, INN, BAN, JAN	GLYNASE	-4.4252	FALSE	0.0121608	-7.61088	FALSE	0.0121608
NEVIRAPINE	antiviral, RT inhibitor	J. Med. Chem. (1991), 34(7), 2231-41; J. Infect. Dis. (1991), 163(5), 966-70; Science (1990), 250(4986), 1411-13	129618-40-2	synthetic; BIRG-0587	USP, INN, BAN	VIRAMUNE	-4.44979	FALSE	0.542842	-5.62843	FALSE	0.542842
STRYCHNINE METHIODIDE	neuromuscular blocker	J Physiol 82:432 (1934); Phytochemistry 11:2547 (1972)		derivative	experimental		-4.44984	FALSE	0.791227	-4.8913	FALSE	0.791227
N-METHYLBENZYLAMINE HYDROCHLORIDE			13426-94-3, 103-67-3(base)	Ephedra sp.	undetermined activity		-4.46784	FALSE	0.348301	-4.29471	FALSE	0.348301
CITROPTEN	photosensitizing agent	Indian J Chem 13: 835 (1975)	487-06-9	Bergamot oil	experimental		-4.51751	FALSE	0.49331	-2.76421	FALSE	0.49331
HALAZONE	antiinfectant	J. Hyg. (1972), 70(2), 313-23; Pflugers Arch. (1987), 409(3), 251-7	80-13-7	synthetic	USP, INN		-4.53399	FALSE	0.394741	-6.00839	FALSE	0.394741
PHENYTOIN SODIUM	anticonvulsant, antieleptic	Arzneim Forsch 4:723 (1954); Prog Cardiovasc Dis 12:1 (1969)	630-93-3, 57-41-0 [phenytoin]	synthetic	USP, JAN	DILANTIN	-4.54055	FALSE	0.165823	-4.66154	FALSE	0.165823
CETRIMONIUM BROMIDE	antiinfectant	Acta Pharmacol Toxicol 47:17 (1980)	57-09-0, 6899-10-1 [cetrimonium]	synthetic	NF, INN, BAN	CETAB	-4.56227	FALSE	0.293934	-6.55063	FALSE	0.293934
2-METHOXYRESORCINOL		Phytochemistry 29:283 (1990)	29267-67-2	Peltophorum africanum	undetermined activity		-4.56809	FALSE	0.449345	-6.5971	FALSE	0.449345
2,6-DIHYDROXY-4-METHOXYTOLUENE				synthetic	undetermined activity		-4.57136	FALSE	0.467102	-6.4996	FALSE	0.467102
DIALLYL SULFIDE	antibacterial, antifungal, antineoplastic, antihypercholesterolaemic, hepatoprotectant	Arch Biochem Biophys 107:137 (1964); JACS 104:312 (1982); Cancer Lett 64:39 (1992); 118:61 (1997);J Nutrition 131:1041S (2001)	592-88-1	Allium spp, Wasabia japonica	experimental		-4.58633	FALSE	0.523057	-3.49209	FALSE	0.523057
METYRAPONE	diagnostic aid	J. Steroid Biochem. Mol. Biol. (1994), 49(4-6), 261-7; Science (1958), 128, 478-80; Experientia (1958), 14, 151-2	54-36-4	synthetic	USP, INN, BAN	METOPIRONE	-4.58745	FALSE	0.455444	-6.04418	FALSE	0.455444
CHLORPROPAMIDE	antidiabetic	Indian J Med Res 55:1084 (1967); Toxicol Appl Pharmacol 18:185 (1971)	94-20-2	synthetic	USP, INN, BAN, JAN	DIABINESE	-4.59137	FALSE	0.0162144	-5.84805	FALSE	0.0162144
TOTAROL-19-CARBOXYLIC ACID, METHYL ESTER		J Chem Soc 1963: 1553		Podocarpus spp	undetermined activity		-4.62148	FALSE	0.486201	0.588579	FALSE	0.486201
FLECAINIDE ACETATE	antiarrhythmic, cardiac depressant	Eur. J. Pharmacol. (1981), 73(4), 333-42; J. Med. Chem. (1977), 20(6), 821-6; Arch. Intern. Med. (2006), 166(7), 719-728	54143-56-5	synthetic	USP, INN, BAN, JAN		-4.62834	FALSE	0.199985	-7.36294	FALSE	0.199985
ALRESTATIN	aldose reductase inhibitor	Indian J Ophthalmol 57:175 (2009)	51411-04-2, 51876-97-2 [alrestatin sodium]	synthetic; AY-22284A	USAN, INN		-4.63299	FALSE	0.521131	-6.75548	FALSE	0.521131
CELECOXIB	antiarthritic, cyclooxygenase2 inhibitor	Arthritis Rheum 41:1591 (1998); JAMA 284:1247 (2000); N Engl J Med 342:1946 (2000)	169590-42-5	synthetic; SC-58635	USAN, INN, BAN	CELEBREX	-4.65266	FALSE	0.0192546	-11.0022	FALSE	0.0192546
FAMPRIDINE	K channel blocker; multiple sclerosis therapy	J Pharmacol Exp Ther 275: 864 (1995)	504-24-5	synthetic; EL-970	USAN, INN	NEURELAN	-4.6529	FALSE	0.408789	-9.59142	FALSE	0.408789
FRIEDELIN		J Chem Soc 1954: 473	559-74-0	Ceratopetalum apetalum D. Don, Cunoniaceae	undetermined activity		-4.67903	FALSE	0.629225	-3.11521	FALSE	0.629225
GADOTERIDOL	paramagnetic agent	Pure Appl. Chem. (1993), 65(3), 515-20; Invest. Radiol. (1992), 27(Suppl. 1), 2-6; Inorg. Chem. (1991), 30(6), 1265-9	120066-54-8	synthetic; SQ-32692	USP, INN, BAN, JAN	PROHANCE	-4.69491	FALSE	0.629451	-5.65399	FALSE	0.629451
CINOXACIN	antibacterial	Pharmacotherapy 2:266 (1982); Drugs 25:544 (1983)	28657-80-9	synthetic; 64716	USP, INN, BAN, JAN	CINOBAC	-4.70653	FALSE	0.0121608	-7.08419	FALSE	0.0121608
METHYL TRIMETHOXYCINNAMATE		Chem Pharm Bull 32:3267 (1984)	7560-49-8, 20329-96-8	Aragda lucidula, Heydysarum polybotrys, Piper longoum	undetermined activity		-4.71221	FALSE	0.52555	-5.20035	FALSE	0.52555
4-METHOXYDALBERGIONE		Phytochemistry 17: 1395 (1978); Tetrahedron 21: 2683 (1965)	4646-86-0	Dalbergia retusa and D. nigra	undetermined activity		-4.71981	FALSE	0.428426	-3.73706	FALSE	0.428426
PHTHALYLSULFATHIAZOLE	antibacterial	J Pharmacol Exp Therap 81:116 (1944)	85-73-4	synthetic	USP-XX, INN, BAN	ENDOTHALYL	-4.7246	FALSE	0.520655	-12.8548	FALSE	0.520655
DIXANTHOGEN	ectoparasitoside, insecticide	J Agric Food Chem 19:200 (1971); Residue Rev 10:97 (1965)	502-55-6	synthetic; EXD	INN, JAN	AULIGEN	-4.73559	FALSE	0.55853	-4.67826	FALSE	0.55853
ALLYLISOTHIOCYANATE	counterirritant	Lancet 2:1060 (1953); Food Cosmet Toxicl 2:327 (1964)	57-06-7	Brassica nigra	USP		-4.7537	FALSE	0.534726	-3.96158	FALSE	0.534726
DOXAZOSIN MESYLATE	antihypertensive	J. Med. Chem. (1987), 30(1), 49-57; Drug Des. Delivery (1986), 1(1), 83-99; Arch. Int. Pharmacodyn. Ther. (1980), 245(2), 218-35	77883-43-3	synthetic; UK-33274-27	USAN, INN, BAN, JAN	CARDURA	-4.7626	FALSE	0.157736	-9.63918	FALSE	0.157736
MOGUISTEINE	antitussive, non-narcotic	Am Rev Respir Dis 141 Suppl,:A840 (1990);.Br J Pharmacol 112:795 (1994); J Pharm Pharmacol 48:112 (1996)	119637-67-1	synthetic	INN		-4.7644	FALSE	0.506429	-2.12743	FALSE	0.506429
5,7-DIHYDROXY-4-METHYLCOUMARIN				semisynthetic	undetermined activity		-4.76699	FALSE	0.497328	-4.78338	FALSE	0.497328
PHENSUCCIMIDE	anticonvulsant	J Lab Clin Med 41:78 (1953)	86-34-0	synthetic	USP, INN, BAN	MILONTIN	-4.78924	FALSE	0.0121608	-2.5619	FALSE	0.0121608
GRISEOFULVIC ACID			469-54-5	semisynthetic	undetermined activity		-4.79333	FALSE	0.276123	-5.10133	FALSE	0.276123
SULFANITRAN	antibacterial, coccidiostat	JACS 60:1553 (1938); J Org Chem 12:275 (1947)	122-16-7	synthetic; NSC-77120	USAN, INN, BAN	NOVASTAT-W	-4.81025	FALSE	0.441745	-8.26716	FALSE	0.441745
NAPHAZOLINE HYDROCHLORIDE	adrenergic agonist, nasal decongestant	Exp. Eye Res. (2001), 72(3), 331-339; Neurosci. Lett. (1980), 20(3), 347-50; Eur. J. Pharmacol. (1976), 36(2), 413-21	550-99-2, 835-31-4 [naphazoline]	synthetic	USP, INN, BAN, JAN	ALBALON	-4.8136	FALSE	0.0344691	-7.24546	FALSE	0.0344691
DESVENLAFAXINE SUCCINATE	antidepressant	J Clin Psychiatry 68:677 (2007); Int Clin Psychopharmacol 22:338 (2007)	93413-62-8	synthetic; WY-45233	USAN, INN	PRISTIQ	-4.8147	FALSE	0.517882	-3.82488	FALSE	0.517882
NALOXONE HYDROCHLORIDE	narcotic antagonist	Brain Res 839:209 (1999); Brit J Pharmacol 127:605 (1999)	357-08-4, 51481-60-8 [dihydrate], 465-65-6 [naloxone]	synthetic; EN-15304	USP, INN, BAN, JAN	NARCAN	-4.81472	FALSE	0.0363259	-4.09905	FALSE	0.0363259
CLENBUTEROL HYDROCHLORIDE	bronchodilator, beta2 adrenergic agonist	Arzneim Forsch 26:1404 (1976); Thorax, 32:717 (1977); Circulation 101:2213 (2000)	37148-27-9	synthetic; NAB-365	INN, BAN, JAN	SPIROPENT	-4.83013	FALSE	0.417948	-4.63294	FALSE	0.417948
1,4-NAPHTHOQUINONE	antibacterial, antineoplastic	J Biol Chem 168:257 (1947); Cancer Letts 278:34 (2009)	130-15-4	coal tar product	experimental		-4.84123	FALSE	0.277227	-3.18024	FALSE	0.277227
ZOLPIDEM	sedative, hypnotic	Drugs 40:291 (1990)	82626-48-0	synthetic; SL-80.0750-23N	USAN, INN, BAN	AMBIEN	-4.84508	FALSE	0.535499	-3.55227	FALSE	0.535499
4,4'-DIMETHOXYDALBERGIONE		Tetrahedron 21: 2683 (1965)		Dalbergia nigra	undetermined activity		-4.88274	FALSE	0.467139	-4.42349	FALSE	0.467139
ETOMIDATE	sedative	Anesthesiology (2011), 114(3), 695-707; Recent Adv. Anaesth. Analg. (1979), 13, 1-22; Anaesthesiol. Resusc. (1977), 106, 25-30	33125-97-2	synthetic	USAN, INN, BAN	AMIDATE	-4.88859	FALSE	0.0121608	-7.91605	FALSE	0.0121608
RESORCINOL	keratolytic, antiseborheic	Regul Toxicol Pharmacol 36:198 (2002)	108-46-3	coal tar	USP, JAN		-4.8949	FALSE	0.429238	-6.58935	FALSE	0.429238
SOLANESYL ACETATE		Phytochemistry 39:1383 (1995)		Nicotiana tabacum; Murraya exotica; Pinus spp	undetermined activity		-4.90222	FALSE	0.659401	-1.90332	FALSE	0.659401
IBANDRONATE SODIUM	bone resorption inhibitor, anthypercalcemic	Therapeut Clin Risk Man 2:3 (2006); Bone 44:423 (2009); J Gastrointestin Liver Dis 20::141 (2011)	138926-19-9	synthetic; BM-210955	USAN, INN, BAN, JAN	BONIVA	-4.90859	FALSE	0.321471	-6.10156	FALSE	0.321471
CARBADOX	antibacterial	J Vet Med Sci 65:1275 (2003)	6804-07-05	synthetic	USAN, INN, BAN	MECADOX	-4.91286	FALSE	0.507006	-5.11585	FALSE	0.507006
CILOSTAZOL	phosphodiesterase inhibitor	Am J Cardiol 84:511 (1999); Circulation 100:21 (1999); Drugs Aging 14:63 (1999)	73963-72-1	synthetic; OPC-13013	USAN, INN, BAN, JAN	PLETAL	-4.94842	FALSE	0.0121608	-10.0215	FALSE	0.0121608
FENIPENTOL	choleretic	Arzneim Forsch 10:255 (1960); 14:195 (1964); 20:693 (1970)	583-03-9	synthetic	INN, JAN	PANCORAL	-4.95116	FALSE	0.409882	-5.66235	FALSE	0.409882
BETAMIPRON	antibacterial, renal protectant, sweetener	J Agric Food Chem 38:1368 (1990); Antimicrob Agents Chemother 36:1810 (1992); Jpn J Pharmacol 63:487 (1993)	3440-28-6	synthetic; CS-443	INN, JAN		-4.95653	FALSE	0.4103	-7.16048	FALSE	0.4103
LEVOTHYROXINE	antihypercholesterimic, thyromimetic	Biochem J 20: 293, 300 (1926)	51-48-9	thyroid gland	USP, INN, BAN, JAN	SYNTHROID	-4.97378	FALSE	0.015201	-5.55436	FALSE	0.015201
NIALAMIDE	MAO inhibitor	Toxicol Appl Pharmacol 1:524; Acta Neurologica Belgica 60:320 (1960); Lyon Medical 215:1051 (1966)	51-12-7	synthetic	INN, BAN, NF-VIII	NIAMID	-4.98271	FALSE	0.469041	-6.99115	FALSE	0.469041
CHLOROTHIAZIDE	diuretic, antihypertensive	Anal Profiles Drug Subs 18:33 (1989)	58-94-6	synthetic	USP, INN, BAN	DIURIL	-4.98913	FALSE	0.374675	-7.90848	FALSE	0.374675
MORIN	P450 and ATPase inhibitor	J Chem Soc 67: 649 (1895)	480-16-0	Chlorophora tinctoria	experimental		-4.99863	FALSE	0.61032	-4.99912	FALSE	0.61032
MEQUINOL	skin depigmentor	Biopharmaceut Drug Dispo 20:301Â–308 (1999); J Am Acad Dermatol 42,:459 (2000)	150-76-5	synthetic; BMS-181158	USAN, INN		-5.0005	FALSE	0.428019	-6.04174	FALSE	0.428019
PROPAFENONE HYDROCHLORIDE	antiarrhythmic	Drugs 45:85 (1993); Am J Cardiol 82:59N, 66N (1998);	34183-22-7, 54063-53-5 [propafenone]	synthetic	USP, INN, BAN, JAN	RYTHYMOL	-5.01064	FALSE	0.0322048	11.3697	TRUE	0.0322048
ELLAGIC ACID	hemostatic, antineoplastic, antimutagenic	Mol. Aspects Med. (2010), 31(6), 513-539; J. Food Biochem. (2005), 29(3), 234-266; Cell. Mol. Targets Chemoprev. (1992), 147-60.	476-66-4	widely distributed in higher plants	INN		-5.01922	FALSE	0.667853	-5.24637	FALSE	0.667853
SULFAPYRIDINE	antibacterial, dermatitis herpetiformis therapy	J Pharmacol Exper Ther 84:203, 211 (1945); Br J Opthalmol 80:549 (1946)	144-83-2	synthetic; M&B-693	USP, INN, BAN	SULPHAPYRIDINE	-5.0294	FALSE	0.0192546	-14.1405	FALSE	0.0192546
OXAPROZIN	antiinflammatory	Expert Opin. Pharmacother. (2005), 6(5), 777-785; Curr. Ther. Res. (1983), 34(5), 777-94; Nature (1968), 219(5150), 164	21256-18-8	synthetic; WY-21743	USP, INN, BAN, JAN	DAYPRO	-5.06399	FALSE	0.010134	-6.30266	FALSE	0.010134
3-HYDROXYCOUMARIN		Phytochemistry 16:1451 (1977)	939-19-5	Alyxia lucida	undetermined activity		-5.06517	FALSE	0.399789	-3.98677	FALSE	0.399789
BUSULFAN	antineoplastic, alkylating agent	Arzneim Forsch 20:1467 (1970); Exp Hematol 2:101 (1974); Mutat Res 168:15 (1986)	55-98-1	synthetic	USP, INN, BAN, JAN	MYLERAN	-5.06998	FALSE	0.0354691	-5.33494	FALSE	0.0354691
HAEMATOXYLIN		Bul Soc Chim Fr 1972: 3292	517-28-2	Haemotoxylon campechianum	undetermined activity		-5.08227	FALSE	0.612243	-4.48947	FALSE	0.612243
CLOPIDOL	coccidiostat, antiplatelet	Clin Appl Thromb Hemost 8:169 (2002)	2971-90-6	synthetic	USAN, INN, BAN		-5.12667	FALSE	0.531084	-7.70774	FALSE	0.531084
ISOSORBIDE DINITRATE	antianginal	Am. Heart J. (1985), 110(1 Pt 2), 264-8; Drugs (1982), 23(3), 165-94; Am. J. Cardiol. (1976), 37(2), 263-8	87-33-2	semisynthetic	USP, INN, BAN, JAN	SORBITRATE	-5.12932	FALSE	0.00709382	-6.02836	FALSE	0.00709382
MESALAMINE	antiinflammatory	Gastroenterology 83:1062 (1982); Am J Gastroenterol 81:141 (1986); Expert Opinion Pharmacother 6:69 (2005)	89-57-6	synthetic; 5-ASA	USP, INN, BAN	ASACOL	-5.12947	FALSE	0.00506701	-11.6442	FALSE	0.00506701
PYRROMYCIN	antibacterial	Tet Letters 1959: 17; Chem Ber 92: 1904 (1959)	668-17-7	Streptomyces spp	experimental		-5.12959	FALSE	0.438317	5.6426	TRUE	0.438317
ISOBUTAMBEN	anesthetic (topical)	Arzneim. Forsch. (1968), 18(7), 791-8; Ther. Ggw. (1911), 51, 348-51	94-14-4	synthetic	USAN, INN		-5.14582	FALSE	0.44398	-7.81131	FALSE	0.44398
AZATHIOPRINE	immunosuppressant, antineoplastic, antirheumatic	J Rheumatol 23 Suppl 44:64 (1996); Pharmacotherapy 7:165 (1987); Mult Scler 1:379 (1996)	446-86-6	synthetic; BW-57-322	USP, INN, BAN, JAN	AZANIN	-5.14784	FALSE	0.291144	-11.2856	FALSE	0.291144
LUPANYL ACID HYDROCHLORIDE				Anabasis aphylla	undetermined activity		-5.16681	FALSE	0.626882	-2.85623	FALSE	0.626882
PEMPIDINE TARTRATE	ganglionic blocker, antihypertensive	Br J Pharmacol Chemother 13:339 (1958); Nature 184:554 (1959); Br J Pharmacol 14:202 (1959); Br Med J 1:13 (1961)	546-48-5	synthetic	INN, BAN	TENORMAL	-5.17726	FALSE	0.565602	-4.02802	FALSE	0.565602
AMPROLIUM	coccidiostat	JACS 82:2974 (1960); Appl Microbiol 16:961 (1968)	121-25-5	synthetic	USP, INN, BAN	AMPROL	-5.17746	FALSE	0.445005	-8.42178	FALSE	0.445005
MEPRYLCAINE HYDROCHLORIDE	local anesthetic, 5HT2 agonist	Clin. Pharmacol. Ther. (1964), 5, 49-62; J. Am. Chem. Soc. (1945), 67, 933-9	956-03-6	synthetic	USP-XXII		-5.17916	FALSE	0.452517	-1.5618	FALSE	0.452517
ARTHONIOIC ACID		Z Naturforsch B 25: 49 (1970)	25556-24-5	Arthonia impolita	undetermined activity		-5.18111	FALSE	0.683346	-5.43568	FALSE	0.683346
OXOLINIC ACID	antibacterial	Expert Opin. Drug Metab. Toxicol. (2010), 6(8), 919-938; J. Med. Chem. (1974), 17(11), 1237-9; Chem. Pharm. Bull. (1977), 25(8), 1877-91	14698-29-4	synthetic; W-4565	USAN, INN, BAN	UTIBID	-5.21214	FALSE	0.341103	-7.00172	FALSE	0.341103
RESORCINOL MONOACETATE	antiseborrheic, antipruritic	Arch Derm 72:153 (1955); Artificial Cells Blood Substitutes Biotechnol 16:771 (1988)	102-29-4	synthetic	USP	EURESOL	-5.21818	FALSE	0.384288	-7.00124	FALSE	0.384288
NITARSONE	antiprotozoal	World Poultry 19:1 (2003); J Appl Poult Res 18:766 (2009)	98-72-6	synthetic; NSC-5085	USAN, INN	HISTOSTAT	-5.22217	FALSE	0.474016	-5.84196	FALSE	0.474016
PROPOXUR	insecticide	Toxicol Appl Pharmacol 14:515 (1969); Vet Med Rev 1:80 (1985)	114-26-1	synthetic; BAY-39007, BAY-9010	BAN	BAYGON	-5.22717	FALSE	0.471912	-4.19783	FALSE	0.471912
PHYTONADIONE	vitamin K1	Arch Dermatol 114:1790 (1978); Arch Inter Med 163:2469 (2003)	84-80-0	semisynthetic	USP, INN, BAN	AQUAMEPHYTON	-5.24331	FALSE	0.00506701	-3.67685	FALSE	0.00506701
DOCOSANOL	antiviral	Antiviral Res 40:85 (1998)	661-19-8	Pygeum africanum	USAN	ABREVA	-5.26645	FALSE	0.204545	-5.23819	FALSE	0.204545
ISOPROPAMIDE IODIDE	anticholinergic	Biochem. J. (1972), 127(5), 86P; Nature (1962), 193, 493-4; Arch. Int. Pharmacodyn. Ther. (1955), 103, 120-8	71-81-8, 7492-32-2 [isopropamide]	synthetic	USP, INN, BAN, JAN	DARBID	-5.27292	FALSE	0.228458	-2.59514	FALSE	0.228458
PIPENZOLATE BROMIDE	antispasmodic	JACS 74:1485 (1952); Br J Radiol 49:769 (1976); Clin Chem 23:292 (1977)	125-51-9, 13473-38-6 [pipenzolate]	synthetic; JB-323	INN, BAN	PIPTAL	-5.28824	FALSE	0.268215	-5.30568	FALSE	0.268215
METHSUXIMIDE	anticonvulsant	Adv. Neurol. (1980), 27, 587-96; Neurology (1983), 33(4), 414-8; Neurology (1981), 31(6), 741-4	77-41-8	synthetic	USP, INN, BAN	CELONTIN	-5.28871	FALSE	0.0141876	-2.2786	FALSE	0.0141876
EPIGALLOCATECHIN 3,5-DIGALLATE				tea pigment	undetermined activity		-5.32865	FALSE	0.750111	-2.89514	FALSE	0.750111
TENATOPRAZOLE	anti-ulcer, proton pump inhibitor	Aliment Pharmacol Ther 19:655 (2004); Biochem Pharmacol 71:837 (2006)	113712-98-4	synthetic	INN, JAN		-5.32983	FALSE	0.309311	-6.49259	FALSE	0.309311
METHOXAMINE HYDROCHLORIDE	alpha1 adrenoreceptor agonist, vasoconstrictor	Anesthesiology 28:735 (1967); N Eng J Med 326:1661 (1992)	61-16-5, 390-28-3 [methoxamine]	synthetic	USP-XXII, INN, BAN, JAN	VASOXYL	-5.33193	FALSE	0.0403571	-5.68284	FALSE	0.0403571
4-METHYLDAPHNETIN			2107-77-9	analog of daphnetin	undetermined activity		-5.33463	FALSE	0.487101	-6.20775	FALSE	0.487101
DIPYRONE	analgesic, antipyretic	Agents Actions Suppl. (1986), AAS 19, 169-75; Clin. Pharmacokinet. (1995), 28(3), 216-34; Arzneim. Forsch. (1956), 6, 124-7	5907-38-0, 68-89-3 [anhydrous]	synthetic; NSC-73205	USAN, INN, BAN, JAN	NOVALDIN	-5.34592	FALSE	0.549261	-6.08764	FALSE	0.549261
AMLODIPINE BESYLATE	Ca channel blocker	N Engl J Med 335:1107 (1996); Exp Opin Pharmacother 5:459 (2004)	111470-99-6	synthetic	USAN, INN, BAN, JAN	NORVASC	-5.35568	FALSE	0.261351	2.88297	TRUE	0.261351
ASPIRIN	analgesic, antipyretic, antiinflammatory	J Pharmacol Exp Ther 89:205 (1947); J Am Med Assoc 247:3089 (1982); N Eng J Med 348:883 (2003)	50-78-2	synthetic	USP, BAN, JAN	ACYLPIRIN	-5.3878	FALSE	0.015201	-6.11088	FALSE	0.015201
KINETIN	auxin, plant growth regulator, plant cell division promotor	JACS 77: 1392, 2662 (1955); 78: 1375, 3693 (1956); 82: 3971 (1960)	525-79-1	yeast	experimental		-5.38947	FALSE	0.549885	-12.9125	FALSE	0.549885
KAEMPFEROL		J Agric Food Chem 54:2951 (2006); Am J Epidem 166: 924 (2007)	520-18-3	Citrus, Delphinium, Acacia, Alpinia spp.	undetermined activity		-5.41698	FALSE	0.549878	-4.34543	FALSE	0.549878
HIERACIN		Chem Pharm Bull 32:4935 (1984)	1621-84-7	Ginkgo biloba, Hieracium pilosella and Isoetes spp	undetermined activity		-5.4263	FALSE	0.619636	-4.83852	FALSE	0.619636
RANITIDINE HYDROCHLORIDE	H2 antihistamine	Drugs 24:267 (1982); Anal Profiles Drug Subs 15:533 (1986)	66357-59-3; 66357-35-5	synthetic	USAN, INN, BAN	ZANTAC	-5.42797	FALSE	0.033008	-8.39627	FALSE	0.033008
SULFATHIAZOLE	antibacterial	Anal Profiles Drug Subs Excip 22:389 (1993)	72-14-0	synthetic	USP, INN, BAN	THIAZAMIDE	-5.43784	FALSE	0.210302	-13.7573	FALSE	0.210302
TROCLOSENE POTASSIUM	antiinfective	J Org Chem 25:1595 (1960)	2244-21-5	synthetic; ACL-59	USAN	ACCEPTA 8505	-5.45652	FALSE	0.58938	-7.14493	FALSE	0.58938
PHENYLBUTYRATE SODIUM	antihyperlipidemic		90-27-7 (phenylbutyric acid)	synthetic; R-757, Th-22	experimental		-5.48003	FALSE	0.474543	-6.8492	FALSE	0.474543
METHACYCLINE HYDROCHLORIDE	antibacterial	Curr. Ther. Res. (1967), 9(7), 338-48; Antimicrob. Agents Chemother. (1962), 1961, 462-73; J. Am. Chem. Soc. (1961), 83, 2773-5	3963-95-9, 914-00-1 [methacycline]	semisynthetic	USAN, INN, BAN	RONDOMYCIN	-5.4837	FALSE	0.332918	-6.77214	FALSE	0.332918
PINDOLOL	antihypertensive, antianginal, antiarrhythmic, antiglaucoma	Am Heart J 104 Suppl 2(2):333 (1982); Neurochem Res 21:557 (1996)	13523-86-9	synthetic; LB-46	USP, INN, BAN, JAN	VISKEN	-5.48732	FALSE	0.0131742	-0.929952	FALSE	0.0131742
KAWAIN		Tet Letts 25:4059 (1984)	3155-48-4	Piper methysticum	experimental		-5.4983	FALSE	0.433937	-2.81637	FALSE	0.433937
PHENETHYL CAFFEATE (CAPE)	antineoplastic, antiinflammatory, immunomodulator, NFkB blocker	PNAS 93:9090 (1996)	104594-70-9	synthetic	experimental		-5.49917	FALSE	0.481855	-1.4224	FALSE	0.481855
TRIMEDLURE	arthropod pheromone	J Econ Entomol 59:1450 (1966)	12002-53-8	synthetic; 5-Cl isomer present	agricultural use		-5.5222	FALSE	0.553459	-2.39722	FALSE	0.553459
TRIAMTERENE	diuretic	Anal Profiles Drug Subs Excip 23:571 (1994)	396-01-0	semisynthetic; SK&F-8542	USP, INN, BAN, JAN	DYRENIUM	-5.52378	FALSE	0.00912062	-13.9269	FALSE	0.00912062
DIMPYLATE	insecticide, cholinesterase inhibitor	JAMA 208:1025 (1969); J Clin Psychopharmacol 10:72 (1990)	333-41-5	synthetic; G-24480	INN, BAN	DIAZINON	-5.52612	FALSE	0.549547	-5.48529	FALSE	0.549547
GARLICIN	antineoplastic, antibacterial, apoptosis inducer, insecticide	Pharmazie 20:441 (1965); J Org Chem 40:1567 (1975); Food Chem Toxicol 26:297 (1988); Cancer Res 35:3493 (1993); Bioxhim Biophys Acta 1315:15 (1996)	2179-57-9	Allium spp, Descurainia sophia	experimental		-5.56316	FALSE	0.566617	-5.61985	FALSE	0.566617
ALTRETAMINE	antineoplastic	Fed Proc 24:641 (1965); Br J Cancer 41:630 (1980)	645-05-6	synthetic	USP, INN, BAN	HEXALEN	-5.58173	FALSE	0.0202681	-7.13284	FALSE	0.0202681
IDAZOXAN HYDROCHLORIDE	alpha2-adrenergic blocker	Ann NY Acad Sci 881:272 (1999); CNS Drug Reviews 8(:177 (2002)	79944-58-4	synthetic	INN, BAN		-5.5952	FALSE	0.477416	-7.93072	FALSE	0.477416
PROPIOLACTONE	antiinfective	Appl. Microbiol 7:199 (1959); Appl Environ Microbiol 9:278 (1961); IARC Monographs 4:259 (1974)	57-57-8	synthetic; NSC-21626	USAN, INN	BETAPRONE	-5.61085	FALSE	0.0172278	-5.49891	FALSE	0.0172278
TIOXOLONE	antiseborrhoic	Bull Chem Soc Jpn 29:419 (1956)	4991-65-5	synthetic	INN, BAN	STEPIN	-5.63212	FALSE	0.570931	-7.45489	FALSE	0.570931
METHOCARBAMOL	muscle relaxant (skeletal)	Anal Profiles Drug SubsExcip 23:371 (1994)	532-03-6	synthetic	USP, INN, BAN, JAN	ROBAXIN	-5.65647	FALSE	0.0172278	-7.39229	FALSE	0.0172278
HYDROQUINONE	depigmentor, antioxidant	J. Cosmet. Dermatol. (2006), 5(3), 196-203; Skin Ther. Lett. (2004), 9(6), 1-3; J. Microbiol. Biotechnol. (2010), 20(8), 1204-1209	123-31-9	synthetic	USP	SOLAQUIN FORTE	-5.65929	FALSE	0.420312	-7.52494	FALSE	0.420312
CLIDINIUM BROMIDE	anticholinergic	Anal Profiles Drug Subs 2:145 (1973)	3485-62-9	synthetic; Ro-2-3773	USP, INN, BAN	QUARZAN	-5.67202	FALSE	0.21551	-6.84705	FALSE	0.21551
MENADIONE	prothrombogenic agent	J Nat Prod 47: 901 (1984)	58-27-5	Asplenium and Juglans spp.	USP, BAN	KAYQUINONE	-5.67578	FALSE	0.00912062	-4.79177	FALSE	0.00912062
DIHYDROATRANORIN			69168-12-3	lichen metabolite	undetermined activity		-5.67895	FALSE	0.535578	-4.23091	FALSE	0.535578
SODIUM NITROPRUSSIDE	antihypertensive	J Clin Pharmacol 14:494 (1974)	13755-38-9	synthetic	USP	NITROPRESS	-5.68021	FALSE	0.664435	-5.17897	FALSE	0.664435
DIPYROCETYL	antirheumatic, analgesic	Bul Chem Soc Japan 16: 284 (1941); J Pharm Pharmacol 28:599 (1976)	486-79-3	synthetic	INN		-5.68409	FALSE	0.314599	-7.76234	FALSE	0.314599
NITROMIDE	antibacterial, coccidiostat	Arch. Biochem. Biophys. (2001), 393(2), 199-206; Mol. Pharmacol. (1977), 13(2), 269-82; Radiat. Res. (1976), 65(3), 529-39	121-81-3	synthetic; NSC-60719	USAN		-5.69959	FALSE	0.539509	-6.68555	FALSE	0.539509
4-HYDROXYANTIPYRINE	analgesic		1672-63-5	synthetic	experimental		-5.70121	FALSE	0.462488	-5.89395	FALSE	0.462488
METAMECONINE				Accacia crombei	undetermined activity		-5.71206	FALSE	0.499603	-4.08229	FALSE	0.499603
ADENINE	Vitamin B4	Ber 18: 79, 1928 (1885); J Pharmacol Exp Ther 104:20 (1952)	73-24-5	widespread in nature	USP, JAN	LEUCO-4	-5.72484	FALSE	0.582166	-11.0158	FALSE	0.582166
CHAULMOOGRIC ACID, ETHYL ESTER	antilepretic		623-32-5	semisynthetic	experimental		-5.736	FALSE	0.567559	-4.47315	FALSE	0.567559
CANTHAXANTHIN (euglenanone)		Arch Biochem Biophys 91: 271 (1960); Biochem J 101: 735 (1966)	514-78-3	Cantharellus cinnabarinus	undetermined activity		-5.74605	FALSE	0.373371	-5.56564	FALSE	0.373371
TRANYLCYPROMINE SULFATE	antidepressant, MAO inhibitor	Arch Pharmacol Res 10: 50 (1987)	13492-01-8, 7081-36-9 [replaced], 155-09-9 [tranylcypromine]	synthetic	USP-XXI, INN, BAN	PARNATE	-5.74644	FALSE	0.515443	-4.96513	FALSE	0.515443
ANIRACETAM	cognitive enhancer	Clin Drug Invest 5 Suppl 1:4, 50, 60, 73, 96 (1993)	72432-10-1	synthetic; Ro-13-5057	USAN, INN, JAN		-5.75157	FALSE	0.428011	-4.55331	FALSE	0.428011
SALICYLIC ACID	keratolytic		69-72-7	synthetic	USP, JAN	STRI-DEX	-5.75458	FALSE	0.375878	-8.37509	FALSE	0.375878
TRIMETOZINE	sedative, neurosedative	J Med Pharm Chem 5: 800 (1962)	635-41-6	synthetic; Abbott-22370, PS-2383	USAN, INN		-5.77766	FALSE	0.506343	-5.68227	FALSE	0.506343
APHYLLIC ACID			642-67-1	Anabasis aphylla	undetermined activity		-5.80436	FALSE	0.612678	-5.24255	FALSE	0.612678
2-ACETYLPYRROLE	hepatoprotectant, organoleptic	Agric Biol Chem 47:2397, 2925 (1983); 48:2847 (1984); 55:2117 (1991)	1072-83-9	Valeriana officinalis, Camellia thea, Paeonia moutan, Lycium chinense ,Streptomyces A-5071	experimental		-5.80451	FALSE	0.463503	-5.73185	FALSE	0.463503
AMANTADINE HYDROCHLORIDE	antiviral, antiparkinsonian; treatment of drug-induced extrapyrimidal reactions	Toxicol Appl Pharmacol 15:642 (1967); J Neural Transm 43 Suppl:91 (1994); 46 Suppl:399 (1995)	665-66-7, 768-94-5 [amantadine]	synthetic	USP, INN, BAN	SYMADINE	-5.81006	FALSE	0.115827	-3.07123	FALSE	0.115827
DALBERGIONE				Dalbergia spp	undetermined activity		-5.81681	FALSE	0.457012	-4.38507	FALSE	0.457012
SODIUM SALICYLATE	keratolytic	Toxicol Appl Pharmacol 18:185 (1971); Brit J Clin Pharmacol 27:607 (1989);	54-21-7	synthetic	USP, JAN	IDOCYL	-5.81684	FALSE	0.329454	-9.38251	FALSE	0.329454
4-ACETOXYPHENOL	antioxidant		3233-32-7	Ferulago aucheri, Salvia yosgadensis	experimental		-5.83529	FALSE	0.388235	-7.70653	FALSE	0.388235
NALTREXONE HYDROCHLORIDE	morphine antagonist	Expert Opin. Invest. Drugs (2011), 20(8), 1073-1086; Int. J. Adictions (1977), 12(7), 863-7; Am. J. Drug Alcohol Abuse(1974), 1(2), 253-69	16676-29-2, 16590-41-3 [naltrexone]	synthetic; EN-1639A	USP	VIVITROL	-5.8379	FALSE	0.0379438	-6.46257	FALSE	0.0379438
RACECADOTRIL	antidiarrheal	J Pharmacol Exp Ther 237:937 (1986); J Antimicrob Agents 14:75, 81 (2000)	81110-73-8	synthetic;	INN	TIORFAN	-5.83802	FALSE	0.51458	-1.68212	FALSE	0.51458
PRONETALOL HYDROCHLORIDE	beta adrenergic agonist, antiarrhythmic	Nature 207:594 (1965); Commun Chem Pathol Pharmacol 9:601 (1974)	54-80-8	synthetic; ICI-38174, AY-6204	INN, BAN	ALDERLIN	-5.85576	FALSE	0.410003	-3.57759	FALSE	0.410003
2-METHYL-4-(PIPERIDIN-1-YLCARBOXY)-5-ISOPROPYLPHENYLTRIMETHYLAMMONIUM CHLORIDE	squalene-2,3-oxide cyclase inhibitor, anticholesterolemic	Steroids 58:74 (1993); J Biol Chem 250:1571 (1975)		synthetic	experimental		-5.86127	FALSE	0.52869	-5.65217	FALSE	0.52869
4-METHYLESCULETIN				analog of esculetin	undetermined activity		-5.86355	FALSE	0.496192	-5.82473	FALSE	0.496192
TRIGONELLINE	antihyperglycemic	J Org Chem 26: 1318 (1961)	535-83-1	Trigonella foenumgraecum and in coffee beans	experimental		-5.86949	FALSE	0.507573	-8.36038	FALSE	0.507573
QUERCETIN	capillary protectant, antioxidant. antineoplastic, anti-HIV	Chem Ber 103:3674 (1970); Experientia 28:380 (1972); Phytochemistry 12:1787 (1973); IARC Monog 31:213 Suppl 7:71 (1983); Antiviral Res 12:99 (1989)	117-39-5, 6151-25-3(hydrate)	Solanaceae, Rhamnaceae, Passifloraceae, Umbelliferae genera	experimental		-5.88388	FALSE	0.612025	-6.63083	FALSE	0.612025
MELATONIN	sleep induction, modifies circadian rhythm		73-31-4	pineal gland	experimental		-5.89632	FALSE	0.446375	-0.163795	FALSE	0.446375
TENYLIDONE	contrast agent	Ger. Offen. (1973), DE 2245518 A1 19730426, ; (1962), FR M64 19620227, ; J. Org. Chem. (1957), 22, 652-4.	893-01-6	synthetic	INN		-5.90287	FALSE	0.543454	-7.36113	FALSE	0.543454
SULFADIAZINE	antibacterial	Chemotherapy 14:195 (1969); Anal Profiles Drug Subs 11:523 (1982)	68-35-9	synthetic	USP, INN, BAN, JAN	ADIAZINE	-5.91148	FALSE	0.0202681	-14.5735	FALSE	0.0202681
JUGLONE	antineoplastic, antifungal		481-39-0	leaves and nuts of Juglans spp., Carya spp and Pterocarya spp.	experimental		-5.92284	FALSE	0.470124	-7.17506	FALSE	0.470124
CHLORAMINE-T	antiseptic, disinfestant, antiproliferative	J Chem Soc 87:145 (1905); J Soc Chem Ind 37:288 (1918)	127-65-1	synthetic	INN, BAN	CHLORAZINE	-5.93589	FALSE	0.550973	-8.20616	FALSE	0.550973
TANNIC ACID	nonspecific enzyme/receptor blocker	mixed galloyl esters of penta-o-galloylglucose (m-digalloyl shown)	1401-55-4	principal constituent of tree galls, esp Quercus spp;	USP, JAN		-5.9443	FALSE	0.00202681	-8.18455	FALSE	0.00202681
PASINIAZID	antibacterial (tuberculostatic)	Chem Heterocyclic Compounds 31:639 (1995); Chinese J Clinicians 4:920 (2010)	2066-89-9	synthetic; RD-325	INN		-5.9627	FALSE	0.468806	-9.82672	FALSE	0.468806
THIOPHANATE	antifungal (systemic plant)	Toxicol Appl Pharmacol 23:606 (1972); 30:129 (1974)	23564-06-9	synthetic	BAN		-5.96829	FALSE	0.647574	-6.20534	FALSE	0.647574
MEMANTINE HYDROCHLORIDE	muscle relaxant (skeletal)	Drugs (2011), 71(15), 2031-2065; Eur. J. Pharmacol. (1974), 26(1), 9-14; Psychopharmacologia (1975), 43(1), 53-61	19982-08-2	synthetic	USAN	NAMENDA	-5.97688	FALSE	0.111857	-3.38933	FALSE	0.111857
MUNDULONE		Tet Letters 1963, 281	481-94-7	Mundulea sericea	undetermined activity		-5.98462	FALSE	0.571321	-2.229	FALSE	0.571321
TROSPIUM CHLORIDE	anticholinergic, urinary incontenance therapy	Curr Urology Reports 4:436 (2003); J Urology 171:2311 (2004)	10405-02-4	synthetic	USAN, INN, BAN, JAN	SANCTURA	-5.99672	FALSE	0.396786	-6.67673	FALSE	0.396786
EDROPHONIUM CHLORIDE	acetylcholinesterase inhibitor	Survey Anesthesiology 12:377 (1968); Acta Physiol Scand 141:289 (1991)	116-38-1, 312-48-1 [edrophonium]	synthetic	USP, INN, BAN, JAN	ENLON	-5.99759	FALSE	0.220074	-9.62712	FALSE	0.220074
PAMABROM	diuretic	Am Heart J 46:288 (1953); J Drugs Dermatol 5:284 (2006)	606-04-2	synthetic	USP	DIUREX	-6.00247	FALSE	0.379202	-8.67059	FALSE	0.379202
IRBESARTAN	angiotensin 2 receptor antagonist	J Clin Hypertens 3:283 (2001); N Engl J Med 345:851 (2001)	138402-11-6	synthetic; BMS-186295, SR-47436	USP, INN, BAN	AVAPRO	-6.01052	FALSE	0.584752	-7.2924	FALSE	0.584752
METHYSERGIDE MALEATE	vasoconstrictor, antimigraine	Eur. J. Pharmacol. (2006), 535(1-3), 234-242; J. Pharm. Pharmacol. (1970), 22(8), 637-8; Psychopharmacologia (1967), 11(1), 65-78	129-49-7	semisynthetic	USP	SANSERT	-6.01524	FALSE	0.278968	-6.37727	FALSE	0.278968
PRALIDOXIME CHLORIDE	cholesterase agonist	J Pharm Sci 53:1143 (1964); Toxicol Appl Pharmacol 16:40 (1970)	51-15-0	synthetis; 2-PAM	USP, INN, BAN	PROTOPAM	-6.02745	FALSE	0.511527	-8.77961	FALSE	0.511527
PRIMIDONE	anticonvulsant	anal Profiles Drug Subs 2:409 (1973); 17:749 (1988)	125-33-7	synthetic	USP, INN, BAN, JAN	MYSOLINE	-6.05785	FALSE	0.0162144	-5.61403	FALSE	0.0162144
CLOVANEDIOL DIACETATE		Chem Pharm Bull 42: 138 (1994)		derivative Dipterocarpus pilosus, Salvia canariensis, Viguiera oaxacana, Sindora sumatrana	undetermined activity		-6.05802	FALSE	0.53373	-1.74348	FALSE	0.53373
DOBUTAMINE HYDROCHLORIDE	cardiotonic	Pharmacotherapy (1989), 9(4), 245-59; Circulation Res. (1975), 36(1), 185-96; J. Clin. Invest. (1974), 53(5), 1265-73	49745-95-1, 34368-04-2 [dobutamine]	synthetic; 46236	USP, INN, BAN	DOBUTREX	-6.07343	FALSE	0.301355	-3.23241	FALSE	0.301355
MUUROLLADIE-3-ONE		Coll Czech Chem Comm 31: 3373 (1966)		derivative of muurolene	undetermined activity		-6.07553	FALSE	0.560483	-4.97451	FALSE	0.560483
DIETHYLTOLUAMIDE	insect repellant	J. Med. Entomol. (1981), 18(5), 357-61; J. Am. Acad. Dermatol. (2008), 58(5), 865-71; J. Med. Entomol. (1978), 14(5), 536-41	134-62-3	synthetic	USP, INN, BAN	DEET	-6.08016	FALSE	0.468309	-6.16236	FALSE	0.468309
DIMETHYLSULFONE	antiinflammatory, antiproliferative, antiparasitic	Acta Chem Scand 8:703 (1954); Proc Soc Exper Biol Med 183:227 (1986); In Vitro Cell Dev Biol 23:422 (1987); J Agr Food Chem 40:1425 (1992); Urol Clin North Am 21:85 (1994)	67-71-0	Cladonia deformis and Equisetum spp	agricultural use		-6.08998	FALSE	0.259986	-6.64227	FALSE	0.259986
PYRIDOSTIGMINE BROMIDE	cholinergic	Fundam Appl Toxicol 1:217 (1981); J Appl Toxicol 14:317 (1994)	101-26-8, 155-97-5 [pyridostigmine]	synthetic; RO-1-5130	USP, INN, BAN, JAN	MESTINON	-6.09806	FALSE	0.234894	-7.65991	FALSE	0.234894
4-NONYLPHENOL	weevil pheromone, shows estrogenic activity		104-40-5	elephant secretant	agricultural use		-6.10483	FALSE	0.51612	-5.60343	FALSE	0.51612
BUCETIN	analgesic	Arnzneim Forsch 15:727 (1965); Chem Pharm Bull 16:1726, 2269 (1968)	1083-57-4	synthetic	INN, BAN, JAN		-6.11728	FALSE	0.428609	-8.30509	FALSE	0.428609
PEUCENIN		Ber 74:1851 (1941); J Chem Soc (C) 1967:145	578-72-3	Peucedanum ostruthium, Ptaeroxylon obliquum	undetermined activity		-6.12552	FALSE	0.505619	-3.78355	FALSE	0.505619
ANTIAROL		Helv Chim Acta 45: 1183, 1206, 2285 (1992)	642-71-7	Antiaris toxicaria	undetermined activity		-6.12674	FALSE	0.457809	-7.61937	FALSE	0.457809
DIAVERIDINE	antibacterial	JACS 73:3758 (1951); J Med Chem 14:462 (1971)	5355-16-18	synthetic; BW-49-210	USAN, INN, BAN		-6.12683	FALSE	0.173128	-9.65526	FALSE	0.173128
FUMARPROTOCETRARIC ACID		Chem Ber 67: 411, 766 (1934)	489-50-9	Cetraria islandica	undetermined activity		-6.1281	FALSE	0.622679	-4.06689	FALSE	0.622679
MEPHENESIN	muscle relaxant (skeletal)	Proc. R. Soc. Med. (1948), 41(9), 593-606; Br. J. Pharmacol. Chemother. (1947), 2(4), 241-50; Mod. Trends Neurol. (1975), 6205-21	59-47-2	synthetic	NF-XII, INN, BAN	TOLSEROL	-6.14496	FALSE	0.280955	-5.21704	FALSE	0.280955
MEPENZOLATE BROMIDE	anticholinergic	Am. J. Dig. Dis. (1960), 5, 639-54; Arch. Int. Pharmacodyn. Ther. (1959), 121, 78-84; J. Am. Pharm. Assoc. (1957), 46, 592-4	76-90-4, 25990-43-6 [mepenzolate]	synthetic	USP-XXIII, INN, BAN	CANTIL	-6.145	FALSE	0.187951	-7.15711	FALSE	0.187951
HAEMATOPORPHYRIN	antidepressant, antineoplastic	J Biol Chem 202:801 (1953); Photochem Photobiol 39:851 (1984); 55:145 (1992)	14459-29-1	Chlorella vulgaris; derived blood	experimental		-6.18364	FALSE	0.667471	-5.6264	FALSE	0.667471
ARSANILIC ACID	antibacterial	Toxicol Appl Pharmacol 18:185 (1971); Clin Toxicol 6:439 (1973)	98-50-0	synthetic; AS-101	USP, INN, BAN		-6.18781	FALSE	0.368559	-10.3682	FALSE	0.368559
GEMFIBROZIL	antihyperlipoproteinemic	Immunopharmacol. Immunotoxicol. (2009), 31(3), 339-351; Proc. R. Soc. Med. (1976), 69(Suppl. 2), 3-5; J. Med. (1980), 11(2-3), 107-16	25812-30-0	synthetic; CI-719	USP, INN, BAN	LOPID	-6.2028	FALSE	0.0131742	-8.01654	FALSE	0.0131742
SULFACHLORPYRIDAZINE	antibacterial	J Vet Diag Invest 5:541 (1993); Vet Rec 137:483 (1995)	80-32-0	synthetic	USP, INN, BAN	VETISULID	-6.20578	FALSE	0.257769	-12.51	FALSE	0.257769
DIACETAMATE	analgesic, antiinflammatory	Eur. J. Pharmacol. (1977), 42(4), 347-54; J. Pharm. Sci. (1968), 57(5), 774-80	2623-33-8	synthetic	INN, BAN		-6.21559	FALSE	0.348601	-9.1261	FALSE	0.348601
1,2-DIMETHYLHYDRAZINE HYDROCHLORIDE	antineoplastic		306-37-6	synthetic	experimental		-6.21768	FALSE	0.548322	-5.1631	FALSE	0.548322
ACETRIAZOIC ACID	X-ray contrast medium	JACS 74: 4365 (1952); J Pharmacol Exp Therap 116: 394 (1956)	85-36-9, 129-63-5 [acetrizoate sodium]	synthetic	USP	SALPIX	-6.22012	FALSE	0.411128	-9.71959	FALSE	0.411128
UBIDECARENEONE	cardiovascular agent		303-98-0	widespread in aerobic organisms (solubility limits concentration to ~5mM); COENZYME Q10	experimental		-6.22859	FALSE	0.911138	-4.58592	FALSE	0.911138
SULFAMETER	antibacterial	Arzneim Forsch 11:682, 695 (1961); Chemotherapy 14:195 (1969)	651-06-9	synthetic; AHR-857	USAN, INN, BAN	SULLA	-6.22902	FALSE	0.0222949	-13.0626	FALSE	0.0222949
DABIGATRAN ETEXILATE MESYLATE	antithrombotic, serine protease inhibitor	J Med Chem 45:1757 (2002); J Thromb Haemost 2:1573 (2004); J Clin Pharmacol 45:555 (2005)	593282-20-3	synthetic; BIBR-1048	USAN	PRADAXA	-6.23272	FALSE	0.655956	-15.1998	FALSE	0.655956
CHLOROBUTANOL	antimicrobial	Arch Int Pharmacodyn Ther 8:77 (1901)	57-15-8	synthetic; HOE-095K	NF, INN, BAN, JAN	CHLORETONE	-6.23443	FALSE	0.483416	-6.02175	FALSE	0.483416
DOXYCYCLINE HYDROCHLORIDE	antibacterial	Chemotherapy (1968), 13, 1-20; Proc. Soc. Exp. Biol. Med. (1966), 122(4), 1107-12; J. Am. Chem. Soc. (1960), 82, 3381-8	17086-28-1, 564-25-0 [anhydrous]	semisynthetic; GS-3065	USP, INN, BAN	PERIOSTAT	-6.23445	FALSE	0.332918	-6.43327	FALSE	0.332918
AMINOHIPPURIC ACID	renal function diagnosis	Acta Med Scand 127:471 (1947); Renal Physiol 237:F291 (1979); J Pharmacol Exp Therap 283:1018 (1997)	61-78-9, 94-16-6 [aminohippurate sodium]	synthetic	USP	PAH	-6.27227	FALSE	0.0131742	-12.5039	FALSE	0.0131742
DIMETHYL FUMARATE	immunomodulator	Clin. Immunol. (2012), 142(1), 44-48; Expert Opin. Invest. Drugs (2010), 19(12), 1603-1612; Arch. Med. Res. (2008), 39(7), 639-646	624-49-7	synthetic; AZL-O-211089	USAN		-6.2817	FALSE	0.506726	-6.01048	FALSE	0.506726
XYLAZINE	analgesic	Arch Pharmakol Exp Pathol 268:348 (1971)	23076-35-9, 7361-61-7 [xylazine]	synthetic	USP, INN, BAN	ROMPUN	-6.2867	FALSE	0.468696	-8.38091	FALSE	0.468696
OXYTHIAMINE CHLORIDE HYDROCHLORIDE	thiamine antagonist	Science 110:162 (1949); Proc Soc Exp Med 72:165 (1949)	614-05-1	synthesis	experimental		-6.29581	FALSE	0.300348	-9.8437	FALSE	0.300348
ACETANILIDE	analgesic, antipyretic	J Pharmacol Exp Ther 90:68 (1947); 94:29, 76 (1948)	103-84-4	synthetic	NF	ANTIFEBRIN	-6.30786	FALSE	0.328395	-9.92381	FALSE	0.328395
EUCALYPTOL	anthelminthic, antiseptic, expectorant	Basic Clin. Pharmacol. Toxicol. (2011), 108(5), 295-296; Pharmacogn. Rev. (2008), 2(3), 151-156; Perfum. Flavor. (2000), 25(3), 6, 8-10, 12, 14-16.	470-82-6	eucalyptus and lavender oils	USP		-6.3224	FALSE	0.468572	-3.18562	FALSE	0.468572
HYMECHROME	choloretic, spasmolytic, sunscreen	Indian J Chem B 15:492 (1977)	90-33-5	Dalbergia volubilis, Eupatorium pauciflorum; LM-94	USAN, INN, BAN, JAN	CANTABILINE	-6.34304	FALSE	0.47881	-5.3294	FALSE	0.47881
IRETOL		J Chem Soc 1927: 3028		semisynthetic	undetermined activity		-6.35629	FALSE	0.487299	-9.04767	FALSE	0.487299
ANHYDROBRAZILIC ACID				derivative	undetermined activity		-6.37227	FALSE	0.442832	-7.07929	FALSE	0.442832
alpha-TOCHOPHEROL	vitamin E, antioxidant	N Engl J Med 336:1216 (1997); J Am Med Assoc 277:1380 (1977)	59-02-9	soya, wheat germ and other plant oils	USP		-6.38514	FALSE	0.00506701	-4.1486	FALSE	0.00506701
BENZOIC ACID	antifungal	Appl Microbiol 16:1524 (1968); Appl Environ Microbiol 1991:1	65-85-0	synthetic	USP, JAN		-6.4039	FALSE	0.0131742	-7.92386	FALSE	0.0131742
SERATRODAST	Thx-antagonist, antiasthmatic, antiinflammatory	Jpn J Pharmacol 52:35 (1990); J Allergy Clin Immunol 87:23 (1991); Clin Pharmacol Ther 55:441 (1994)	112665-43-7	synthetic; AA-2414, A-73001	USAN, INN	BRONICA	-6.41477	FALSE	0.496867	-4.00213	FALSE	0.496867
2-HYDROXY-3,4-DIMETHOXYBENZOIC ACID	prostaglandin synthetase inhibitor		5653-46-3	Dalbergia odorifera	experimental		-6.43042	FALSE	0.400166	-8.14444	FALSE	0.400166
OXYTETRACYCLINE	antibacterial	Br J Ophthalmol 66:386 (1982); 79:42 (1995)	6153-64-6, 79-57-2 [anhydrous]	Streptomyces rimosus	USP, INN, BAN, JAN	TERRAMYCIN	-6.43719	FALSE	0.332914	-7.78267	FALSE	0.332914
4-NAPHTHALIMIDOBUTYRIC ACID	aldose reductase inhibitor			synthetic	experimental		-6.4513	FALSE	0.493756	-4.53327	FALSE	0.493756
NIZATIDINE	antiulcer, H2 antagonist	Clin Pharmacol Ther 37:162 (1985); Arzneim Forsch 39:240 (1989)	76963-41-2	synthetic; LY-139037	USP, INN, BAN, JAN	AXID	-6.4591	FALSE	0.0324289	-10.8289	FALSE	0.0324289
PIPLARTINE	anti-asthma, antibronchitis	Tetrahedron 23:1769 (1967); Phytochemistry 13:2327 (1974)	20069-09-4	Piper spp; piperlogumine	experimental		-6.46172	FALSE	0.529089	-4.72507	FALSE	0.529089
BUTAMBEN	anesthetic (local); inhibitor of DRG IA/Kv4.2 current	J Pharmacol.Exp Ther 304:531 (2003); 314:1177 (2005); Anesth Analg 106:1778 (2008)	94-25-7	synthetic	USP	BUTESIN	-6.48076	FALSE	0.448018	-9.88454	FALSE	0.448018
IODIXANOL	radiopaque agent	Drugs (1996), 52(6), 899-927; Invest. Radiol. (1990), 25 Suppl 1S113-4; Br. J. Radiol. (1986), 59(706), 987-91	92339-11-2	synthetic; 2-5410-3A	USP, INN, BAN	VISIPAQUE	-6.50885	FALSE	0.684808	-7.58408	FALSE	0.684808
FOSFOSAL	analgesic, antiinflammatory	Arzneim Forsch 30:1091, 1098 (1980); Clin Ther 4:121 (1981); Med Clin 76:18 (1981)	6064-83-1	synthetic; UR-1521	INN	DISDOLEN	-6.51027	FALSE	0.461846	-8.48741	FALSE	0.461846
PHTHALYLSULFACETAMIDE	antibacterial	J Indian Chem Soc 26:130 (1949)	131-69-1	synthetic	NF-XIII, BAN	TALSIGEL	-6.51332	FALSE	0.459343	-12.3795	FALSE	0.459343
ATRACURIUM BESYLATE	neuromuscular blocker	Br J Anesth 55 Suppl 1:1S (1983); 58 Suppl 1:1S (1986)	64228-81-5	synthetic; BW-33A	USP, INN, BAN	TRACRIUM	-6.52129	FALSE	0.503536	-6.16713	FALSE	0.503536
GUAIFENESIN	expectorant	Curr. Allergy Asthma Rep. (2009), 9(2), 101-106; Appl. Thera. (1967), 9(1), 55-9; J. Allergy (1962), 33, 479-84	93-14-1	synthetic	USP, INN, BAN, JAN	MUCINEX	-6.52544	FALSE	0.0172278	-7.42481	FALSE	0.0172278
HEMATEIN		J Chem Soc 93: 115 (1908)	475-25-2	logwood, Haematoxylon spp.	undetermined activity		-6.53169	FALSE	0.542943	-8.14604	FALSE	0.542943
HYDROFLUMETHIAZIDE	antihypertensive, diuretic	Am. J. Physiol. (1991), 261(3 Pt 2), F452-8; Am. J. Cardiol. (1960), 5, 402-6; Acta Pharmacol. Toxicol. (1959), 15, 265-74	135-09-1	synthetic	USP, INN, BAN, JAN	DIUCARDIN	-6.54064	FALSE	0.0304021	-12.8916	FALSE	0.0304021
ARMODAFINIL	analeptic	Expert Opin Invest Drugs 17:565 (2008); Clin Drug Invest 29:87, 601(2009); J Clin Psychiatry 71:32 (2010)	112111-43-0	synthetic; R-enatiomer of modafinil (01505361)	USAN	NUVIGIL	-6.57151	FALSE	0.467655	-5.66045	FALSE	0.467655
PERSEITOL HEPTAACETATE			19147-10-5	derivative of perseitol	undetermined activity		-6.57456	FALSE	0.532005	-5.53761	FALSE	0.532005
SULOCTIDIL	peripheral vasodilator	hepatotoxic at clinical dose (600mg)	54063-56-8, 54767-75-8	synthetic; MJF-12637, CP-556S	USAN, INN, BAN		-6.58563	FALSE	0.541333	-5.86915	FALSE	0.541333
TORSEMIDE	diuretic, inhibits Na/K/2Cl carrier system	Drugs 49:121 (1955); Mayo Clinic Proc 72 :930 (1997)	56211-40-6	synthetic	USP, INN, BAN	DEMADEX	-6.58879	FALSE	0.0192546	-12.9365	FALSE	0.0192546
RHODINYL ACETATE				common constituent of plant essential oils	undetermined activity		-6.60349	FALSE	0.568809	-3.94861	FALSE	0.568809
TRIPTOPHENOLIDE		Chin Chem Lett 5:217 (1994)	74285-86-2	Tripterygium wilfordii	undetermined activity		-6.61292	FALSE	0.464103	-1.30084	FALSE	0.464103
THIRAM	antifungal	Toxicol Appl Pharmacol 14:515 (1969)	137-26-8	synthetic; SQ-1489	USAN, INN	REZIFILM	-6.62503	FALSE	0.425469	-6.87418	FALSE	0.425469
3alpha-HYDROXY-4,4-BISNOR-8,11,13-PODOCARPATRIENE				semisynthetic	undetermined activity		-6.62513	FALSE	0.478114	-2.27649	FALSE	0.478114
TRIBROMOETHANOL	hypnotic	J Pharm Exp Therap 49:50 (1933); Ann Surg 103:535 (1936)	75-80-9	synthetic	NF-XIII, MI	AVERTIN	-6.62532	FALSE	0.495965	-4.78775	FALSE	0.495965
MENTHONE		J Org Chem 25: 1434 (1960)	14073-97-3	pennyroyal and peppermint oils	undetermined activity		-6.6326	FALSE	0.550894	-5.81205	FALSE	0.550894
FARNESOL		J Org Chem 28:1086 (1963)	4602-84-0	major component in oil of Hibiscus abelmoschus	undetermined activity		-6.64277	FALSE	0.504575	-4.3323	FALSE	0.504575
MEXILETINE HYDROCHLORIDE	antiarrhythmic	Adv. Neurol. (2002), 88, 147-157; Drugs (1979), 17(3), 161-81; Br. J. Pharmacol. (1977), 61(1), 118P-19P	5370-01-4, 31828-71-4 [mexiletine]	synthetic; Ko-1173	USP, INN, BAN, JAN		-6.65328	FALSE	0.0358277	-5.59844	FALSE	0.0358277
NORFLOXACIN	antibacterial	N Z Med J 96:590 (1983); Rinsho Ketsueki 33:823 (1992); Rev Med Interne 17:859 (1996)	70458-96-7	synthetic; MK-366	USP, INN, BAN, JAN	NOROXIN	-6.66196	FALSE	0.015201	-9.06881	FALSE	0.015201
PYRITHIONE ZINC	antibacterial, antifungal, antiseborrheic	Antimicrob Agents Chemother 14:60 (1978); Cell Stress Chaperones 15:309 (2010)	13463-41-7	synthetic	USAN, INN, BAN	ZINC OMADINE	-6.66885	FALSE	0.606657	-6.1622	FALSE	0.606657
beta-CAROTENE	antioxidant; provitamin A	Nature 290:201 (1981); Atherosclerosis 112:187 (1995); J Am Coll Nutrition 18:426 (1999)	7235-40-7	provitamin A; widespread in plants and animals	USP, INN	SOLATENE	-6.69263	FALSE	0	-6.4176	FALSE	0
VALSARTAN	Angiotensin II inhibitor, antihypertensive	Br J Pharmacol 110:761 (1993); J Clin Hypertens 3:283 (2001); Expert Opin Pharmacother 5:181 (2004)	137862-53-4	synthetic; CGP-48933	USAN, INN, BAN	DIOVAN	-6.69973	FALSE	0.565982	-10.542	FALSE	0.565982
d-LIMONENE	skin irritant, sensitizer	Helv Chim Acta 46:1480 (1963)	138-86-7	Citrus oils,	JAN		-6.7036	FALSE	0.577855	-3.55048	FALSE	0.577855
SOLANESOL		Biochem J 102:313, 325 (1966); 128: 11P (1972); Nature 1966: 212, 1364; Phytochemistry 39:1383 (1995); J Nat Prod 46:174 (1983); J Org Chem 54:3390 (1989)	13190-97-1	Nicotiana tabacum; Betulaprenol 9: mp 42 C	undetermined activity		-6.70655	FALSE	0.702719	-3.92912	FALSE	0.702719
HEXAMETHONIUM BROMIDE	antihypertensive, ganglionic blocker	Eur. J. Pharmacol. (1970), 12(3), 342-7; Br. J. Pharmacol. Chemother. (1954), 9(2), 218-23; Circulation (1950), 2(6), 828-36	55-97-0, 60-26-4 [hexamethonium]	synthetic	INN, BAN, JAN	BISTRIUM BROMIDE	-6.72566	FALSE	0.507034	-8.45532	FALSE	0.507034
EVERNINIC ACID		Ber 56: 2556 (1923); JACS 88: 2053 (1966); Tetrahedron 24: 2707 (1968); J Chem Soc 1984: 1035,1043	570-10-5	Evernia prunastri	undetermined activity		-6.7276	FALSE	0.419809	-10.7851	FALSE	0.419809
HETEROPEUCENIN, METHYL ETHER		Tetrahedron Letters 1967:2737	26213-95-6	Ptaeroxylon obliquum, Harrisonia perforate ,Neochamaelea pulverulenta.	undetermined activity		-6.73579	FALSE	0.509747	-3.38712	FALSE	0.509747
CANTHARIDIN	irritant	J Am Chem Soc 63: 3167 (1941)	56-25-7	active principle of cantharides and other insects	experimental		-6.73865	FALSE	0.595794	-5.15709	FALSE	0.595794
DIATRIZOIC ACID	radiopaque agent	Anal Profiles Drug Subst 4:137 (1975)	117-96-4	synthetic	USP, BAN, JAN	UROVIST	-6.75977	FALSE	0.525468	-10.3862	FALSE	0.525468
DIMETRIDAZOLE	antiprotozoal	J Med Chem 10:891 (); J Med Microbiol 10:233 (1977);	551-92-8	synthetic; RP-8595	INN, BAN	EMTRYL	-6.76193	FALSE	0.546849	-8.86708	FALSE	0.546849
2-THIOURACIL	antiviral, thyroid depressant	Nature 168:113 (1951); J Gen Microbiol 16:160 (1954); Proc Royal Soc B 169 89 (1967); J Gen Virol 56:219 (1981)	141-90-2	synthetic	BP-1948		-6.76206	FALSE	0.576612	-10.3356	FALSE	0.576612
SEROTONIN HYDROCHLORIDE	neurotransmitter	Agents Actions 15:627 (1984)	50-67-9	CNS, GI tract, all animals, many mushrooms & plants	experimental		-6.76697	FALSE	0.517303	-2.30623	FALSE	0.517303
3-AMINO-1,2,4-TRIAZOLE	catalase inhibitor	Biochem Pharmacol 42:699 (1991); Am J Physiol 270:H1165	61-82-5	synthetic	experimental		-6.7748	FALSE	0.568429	-10.0593	FALSE	0.568429
EFAROXAN HYDROCHLORIDE	insulin secretagogue, alpha2 adrenorecetor antagonist	Naunyn Schmiedebergs Arch Pharmacol 359: 262 (1999)	89197-32-0	synthetic	INN, BAN		-6.77842	FALSE	0.380125	-3.66927	FALSE	0.380125
SACCHARIN	sweetener	Fundam Appl Toxicol 4:674 (1984); Food Chem Toxicol 23:419 (1985)	81-07-2	synthetic	USAN, NF	GARANTOSE	-6.7826	FALSE	0.492795	-8.85112	FALSE	0.492795
MYOSMINE	mitogen	Tetrahedron Letters, 1967: 5185	532-12-7	tobacco, nuts	undetermined activity		-6.78368	FALSE	0.42241	-9.4233	FALSE	0.42241
METHYL GAMBOGATE METHYL ETHER				semisynthetic; derivative of gambogic acid	undetermined activity		-6.78575	FALSE	0.755771	-1.60139	FALSE	0.755771
RIMANTADINE HYDROCHLORIDE	antiviral	Antimicrob Agents Chemother 19:226 (1981); 21:1 (1982); 31:826 (1987); Rev Infect Dis 3:408 (1981)	1501-84-4	synthetic; EXP-126	USP, INN, BAN	FLUMADINE	-6.79072	FALSE	0.112681	-5.07196	FALSE	0.112681
NALBUPHINE HYDROCHLORIDE	analgesic, narcotic antagonist	Acute Pain (2004), 6(1), 29-39; Drugs (1983), 26(3), 191-211; Clin. Pharmacol. Ther. (1972), 13(1), 78-90	23277-43-2, 20594-83-6 [nalbuphine]	synthetic; EN-2234A	USAN, INN, BAN	NUBAIN	-6.80491	FALSE	0.0363259	-6.95267	FALSE	0.0363259
IPRATROPIUM BROMIDE	bronchodilator, antiarrhythmic	Drug Intell. Clin. Pharm. (1985), 19(1), 5-12; Arzneim. Forsch. (1976), 26(5A), 981-5; Arzneim. Forsch. (1974), 24(4), 573-6	66985-17-9, 22254-24-6 [anhydrous]	synthetic; Sch-1000	USAN, INN, BAN, JAN	ATROVENT	-6.81609	FALSE	0.188603	-6.7309	FALSE	0.188603
AMINOGLUTETHIMIDE	aromatase inhibitor, antineoplastic, testosterone suppressant	Postgrad Med J 46:409 (1970); Singapore Med J 33:523 (1992); Chem Res Toxicol 20:10 (2007)	125-84-8	synthetic	USP, INN, BAN	CYTADREN	-6.81916	FALSE	0.015201	-10.4072	FALSE	0.015201
NISOLDIPINE	vasodilator (coronary)	Drugs (1996), 52(2), 232-253; Cardiovasc. Drugs Ther. (1987), 1(4), 393-402; Arzneim. Forsch. (1980), 30(12), 2144-62	63675-72-9	synthetic; bayk-5552	USAN, INN, BAN, JAN	SULAR	-6.83048	FALSE	0.0141876	3.01867	TRUE	0.0141876
ESTRADIOL BENZOATE	estrogen	Helv. Chim. Acta (1937), 20, 263-71; Nature (1938), 142, 292-3; Lancet (1937), I, 320-2	50-50-0	semisynthetic; NSC-9566	USP-XX, INN, BAN, JAN	AGOFOLLIN	-6.83056	FALSE	0.453025	8.05067	TRUE	0.453025
IDRAMANTONE	anthelmintic	Pharm. Chem. J. (Transl. Khim.-Farm. Zh.) (2004), 38(3), 117-119; Dokl. Biochem. Biophys. (2003), 391, 201-203.	20098-14-0	synthetic	INN		-6.83408	FALSE	0.370287	-5.05192	FALSE	0.370287
ESTRAMUSTINE	antineoplastic	Am. J. Cancer (2003), 2(5), 373-390; Pharmacol. Ther. (1989), 43(3), 299-319; J. Med. Chem. (1967), 10(2), 172-4	2998-57-4	synthetic; RO-22-2296	USAN, INN, BAN		-6.85316	FALSE	0.403014	6.47786	TRUE	0.403014
BRAZILIN		J Chem Soc 1928, 1504	474-07-7	Haematoxylin campechianum	undetermined activity		-6.85402	FALSE	0.544222	-4.98742	FALSE	0.544222
PHLORACETOPHENONE		JACS 54:2452 (1932); J Chem Soc 1953:1241; Phytochemistry 16:614 (1977)	480-66-0	Prunus domesticus	undetermined activity		-6.8614	FALSE	0.440473	-9.13151	FALSE	0.440473
MIGLITOL	alpha-glucosidase inhibitor, antidiabetic	Drugs 59:521 (2000)	72432-03-2	synthetic; Bay-M1099	USAN, INN, BAN	GLYSET	-6.86627	FALSE	0.0131742	-6.37586	FALSE	0.0131742
AMINOSALICYLATE SODIUM	antibacterial, tuberculostatic	J Pharm Pharmacol 2:764 (1950); Anal Profiles Drug Subs 10:1 (1981)	6018-19-5	synthetic	USP	PAMISYL SODIUM	-6.86677	FALSE	0.134557	-12.8864	FALSE	0.134557
DIMESNA	antineoplastic, uroprotectant	IDrugs (2004), 7(1), 64-69; Cancer Chemother. Pharmacol. (2003), 52(Suppl. 1), S3-S15; Anticancer Res. (1991), 11(2), 773-6.	16208-51-8	synthetic	INN		-6.9115	FALSE	0.480229	-8.1181	FALSE	0.480229
TROPICAMIDE	anticholinergic (opthalmic)	Anal Profiles Drug Subs 3:565 (1974)	1508-75-4	synthetic	USP, INN, BAN, JAN	MYRDRIACYL	-6.93254	FALSE	0.0121608	-4.62238	FALSE	0.0121608
alpha-TOCHOPHERYL ACETATE	vitamin E	Anal Profiles Drug Subs 3:111 (1974)	58-95-7	derivative	USP	EPHYNAL	-6.93336	FALSE	0.251096	-2.76879	FALSE	0.251096
POTASSIUM p-AMINOBENZOATE	ultraviolet screen	Br J Sex Med 6:29 (1970); Pneumonologie 152:75 (1975); Br J Urol 52:392 (1980)	150-13-0 (acid)	synthetic	USP	KPABA	-6.93568	FALSE	0.339533	-11.8415	FALSE	0.339533
LAPACHOL	antineoplastic, antifungal	Phytochemistry 14: 1829 (1975)	84-79-7	heartwood of Bignoniaceae	experimental		-6.94503	FALSE	0.39623	-6.51175	FALSE	0.39623
PAZUFLOXACIN MESYLATE	antibacterial	Antimicrob Agents Chemother 37:384 (1993); Chem Pharm Bull 42:2569 (1994); Jpn J Antibiot 55:412 (2002)	163680-77-1; 127045-41-4	symthetic; T-3761	INN, JAN	PAZUCROSS	-6.96112	FALSE	0.482378	-10.1825	FALSE	0.482378
THIAMINE	vitamin B1, enzyme cofactor	Anal Profiles Drug Subs 18:413 (1989); Am J Clin Nutr 36:1067 (1982); J Pharm Sci 82:56 (1993)	67-03-8	rice husks, wheat germ, yeast	USP, INN, BAN, JAN	BETALIN-S	-6.96378	FALSE	0.362547	-10.5962	FALSE	0.362547
EUGENOL	analgesic (topical), antiseptic, antifungal	Nat. Prod. Comm. (2010), 5(12), 1999-2006; Curr. Bioact. Compd. (2006), 2(1), 57-66; Oral Surg., Oral Med., Oral Pathol. (1992), 73(6), 729-37	97-53-0	common in plant essential oils	USP		-6.97022	FALSE	0.434782	-6.85057	FALSE	0.434782
NORCANTHARIDIN	antineoplastic, protein phosphatase inhibitor	Biochem Biophys Res Comm 276: 278 (2000)		synthetic	experimental		-6.97153	FALSE	0.589957	-5.27519	FALSE	0.589957
MEPIROXOL	antihyperlipemic	Fr. M. (1968),patent FR 6092 date 19680722, ; Antibiot. Chemother. (1956), 6, 261-6.	6968-72-5	synthetic	INN		-6.98216	FALSE	0.475611	-8.73869	FALSE	0.475611
3-ACETAMIDOCOUMARIN				synthetic	experimental		-6.98354	FALSE	0.430353	-4.90742	FALSE	0.430353
USNIC ACID	antibacterial	J Chem Soc, 1953, 603; Antibiotics I (Verlag), 1967, p 611	125-46-2	Usnea, Cladonia and other lichen spp	experimental		-6.98422	FALSE	0.501831	-8.28398	FALSE	0.501831
VERATRIC ACID		J Org Chem 10:527 (1945); Helv Chim Acta 59:949 (1976)	93-07-2	Verbascum thapsus, Sabadilla officinalis, Stephania abyssinica	undetermined activity		-6.99969	FALSE	0.368452	-9.24066	FALSE	0.368452
DIPYRIDAMOLE	coronary vasodilator	N. Engl. J. Med. (1987), 316(20), 1247-57; Arzneim. Forsch. (1959), 9, 476-80; Arzneim. Forsch. (1959), 9, 39-45	58-32-2	synthetic; RA-8	USP, INN, BAN, JAN	PERSANTINE	-7.01969	FALSE	0.0172278	-8.38194	FALSE	0.0172278
ACONITINE	anesthetic (gastric), antipyretic, and cardiotoxin	Neuropharmacol 34: 1139 (1995); Biochem Pharmacol 55: 883 (1998)	302-27-2	Aconitum spp	USP-X, BP-1934		-7.0247	FALSE	0.685735	2.69149	TRUE	0.685735
METHOXYAMINE HYDROCHLORIDE	hydroxymethyltransferase inhibitor		593-56-6	synthetic	experimental		-7.02519	FALSE	0.449999	-7.14144	FALSE	0.449999
AMYLENE HYDRATE	hypnotic, antidiabetic	Am J Med Sci 114:459 (1897)	75-85-4	synthetic	NF		-7.02524	FALSE	0.537432	-6.58469	FALSE	0.537432
PHENACYLAMINE HYDROCHLORIDE		Planta Med 22: 434 (1972)	5468-37-1, 613-89-8(base)	Castanopsis cuspidata, Vitis spp	undetermined activity		-7.03805	FALSE	0.38381	-6.74796	FALSE	0.38381
CRESOL	antiinfectant	J Pharmacol Exp Ther 80:233 (1944)	1319-77-3	coal tar	USAN, NF, JAN		-7.03971	FALSE	0.420014	-8.27534	FALSE	0.420014
BETAXALOL HYDROCHLORIDE	antihypertensive, beta-blocker, antianginal	Br J Clin Pharmacol 9:569 (1980); 11:171 (1981); Therapie 37:75 (1982)	63659-19-8	synthetic; SL-75212-10, ALO-1401-02	USP, INN, BAN, JAN	BETOPTIC	-7.04112	FALSE	0.0324431	-3.97729	FALSE	0.0324431
ALEXIDINE HYDROCHLORIDE	antibacterial	J Soc Cosmet Chem 16:499 (1965)	22573-93-9, 22782-69-0 [alexidine]	synthetic; Wain-21904	INN		-7.05131	FALSE	0.878006	-7.0987	FALSE	0.878006
QUINETHAZONE	diuretic, antihypertensive	J Clin Pharmacol 3:167 (1963); Br Med J 2:288 (1964); J Occupational Med 8:658 (1966)	73-49-2	synthetic; CL-36010	USP-XXII, INN, BAN, JAN	HYDROMOX	-7.05184	FALSE	0.0111474	-13.1493	FALSE	0.0111474
ISONIAZID	antibacterial, tuberculostatic	Lung Biol. Health Dis. (2010), 237, 113-143; Pharmacotherapy (2009), 29(12), 1468-1481; Am. Rev. Respir. Dis. (1969), 99(5), 729-49	54-85-3	synthetic	USP, INN, BAN, JAN	NYDRAZID	-7.05336	FALSE	0.0172278	-11.2914	FALSE	0.0172278
3,4-DIMETHOXYDALBERGIONE	induces dermatitis	Tetrahedron 21: 2697 (9165)	41043-20-3	Dalbergia spp, Machaerium spp	undetermined activity		-7.06168	FALSE	0.445442	-4.32053	FALSE	0.445442
FELBINAC	antiinflammatory	Inflammation 1:415 (1976); Invest Opthalmol 15:104 (`976)	5728-52-9	synthetic	USAN, INN, BAN, JAN	TRAXAM	-7.0733	FALSE	0.358985	-7.13725	FALSE	0.358985
ROXARSONE	antibacterial	Toxicol Appl Pharmacol 5:507 (1963); J Environ Qual 37:963 (2008)	121-19-7	synthetic; NSC-2101	USP, INN, BAN	REN-O-SAL	-7.09695	FALSE	0.523459	-7.4325	FALSE	0.523459
FAMCICLOVIR	antiviral	Drugs (2006), 66(18), 2397-2416; Drugs (1995), 50(2), 396-415; J. Med. Chem. (1989), 32(8), 1738-43	104227-87-4	synthetic; BRL-42810	USAN, INN, BAN	FAMVIR	-7.09911	FALSE	0.545211	-12.3748	FALSE	0.545211
SULFAMETHOXYPYRIDAZINE	antibacterial	Arzneim Forsch 15:1441 (1965); Chemotherapy 14:195 (1969)	80-35-3	synthetic	USP-XVII, INN, BAN	MIDICEL	-7.11305	FALSE	0.283696	-13.397	FALSE	0.283696
ETHOPABATE	folate metabolic inhibitor, coccidiostat	Acta Vet. Brno (1969), 38(1), 137-45; J. Protozool. (1967), 14(3), 379-81; Poultry Sci. (1967), 46(2), 391-6	59-06-3	synthetic	USP, BAN		-7.13264	FALSE	0.455182	-9.62057	FALSE	0.455182
BENZOCAINE	anesthetic (topical)	Anal Profiles Drug Subs 12:73 (1983)	94-09-7	synthetic	USP, INN, BAN	ANBESOL	-7.14153	FALSE	0.458033	-9.80804	FALSE	0.458033
PLUMBAGIN	antibacterial, antifungal, tuberculostatic; antifeedant (worm)	JACS 58:572 (1936); Indian J Chem 6:681 (1968); Fitoterapia 1990:387	481-42-5	Aristea, Diospyros & Plumbago spp.	experimental		-7.15048	FALSE	0.33827	-8.16261	FALSE	0.33827
VANITIOLIDE	choleretic		17692-71-6		INN		-7.17088	FALSE	0.492184	-7.87709	FALSE	0.492184
EPIGALLOCATECHIN			970-74-1	green tea	undetermined activity		-7.17975	FALSE	0.638832	-5.57464	FALSE	0.638832
TRICHLORMETHIAZIDE	diuretic, antihypertensive	Toxicol Appl Pharmacol 18:185 (1971)	133-67-5	synthetic	USP, INN, JAN	METAHYDRIN	-7.1847	FALSE	0.00202681	-14.9431	FALSE	0.00202681
2-BENZOYL-5-METHOXYBENZOQUINONE				synthetic dalbergione analog	undetermined activity		-7.19546	FALSE	0.485581	-7.47416	FALSE	0.485581
N-METHYLANTHRANILIC ACID		Ber 42: 3194 (1909)	119-68-6	grapefruit peel oil	undetermined activity		-7.20096	FALSE	0.335655	-10.7992	FALSE	0.335655
3,7-EPOXYCARYOPHYLLAN-6-ONE				derivative Lippia spp	undetermined activity		-7.20527	FALSE	0.538637	-5.02887	FALSE	0.538637
BATYL ALCOHOL			544-62-7	fish oils	undetermined activity		-7.22193	FALSE	0.507315	-6.28871	FALSE	0.507315
2-AMINOBENZENESULFONAMIDE	antibacterial			synthetic	experimental		-7.25411	FALSE	0.422632	-10.7424	FALSE	0.422632
HOMATROPINE METHYLBROMIDE	anticholinergic (opthalmic)	Arch. Int. Pharmacodyn. Ther. (1967), 170(2), 461-7; J. Pharmacol. Exp. Ther. (1952), 104, 387-95; Arch. Exp. Pathol. Pharmakol. (1943), 202, 201-8	80-49-9, 87-00-3 [homatropine]	semisynthetic	USP, INN, BAN	EQUIPIN	-7.25435	FALSE	0.198048	-8.22075	FALSE	0.198048
SODIUM MONOFLUOROPHOSPHATE	dental carries prophylactic	J Peridontal Res 4:103 (1969); Annals Intern Med 129:1 (1998)	10163-15-2	synthetic	USP		-7.2603	FALSE	0.39242	-9.47524	FALSE	0.39242
NONIVAMIDE	analgesic (topical), depletes Substance P	J Nat Prod 59:425 (1996)	2444-46-4	Capsicum spp; synthetic	INN		-7.27318	FALSE	0.503856	-9.77262	FALSE	0.503856
CEDRYL ACETATE			77-54-3	semisynthetic	undetermined activity		-7.28223	FALSE	0.531186	-2.80278	FALSE	0.531186
FLOPROPIONE	antispasmodic	Agric. Biol. Chem. (1985), 49(3), 719-24; Jpn. J. Pharmacol. (1977), 27(1), 71-8; Jpn. J. Pharmacol. (1969), 19(2), 224-33	2295-58-1	synthetic	INN, JAN		-7.2841	FALSE	0.475236	-8.84604	FALSE	0.475236
SODIUM PHENYLBUTYRATE	antihyperammonemic,antineoplastic	Am J Respir Crit Care 157:484 (1998); blood 85:43 (1995); Clin Cancer Res 2:379 (1996)	1716-12-7	synthetic	USAN, BAN	BUPHENYL	-7.28858	FALSE	0.439088	-7.50908	FALSE	0.439088
DINITOLMIDE	antiprotozoal	J. Appl. Anim. Res. (1995), 7(2), 153-9; Parasitology (1981), 83(2), 281-4; J. Parasitol. (1972), 58(4), 664-8	148-01-6	synthetic	INN, BAN		-7.28895	FALSE	0.512014	-8.01819	FALSE	0.512014
ESCULETIN	antifungal		305-01-1	Aesculus and Solanaceae spp	experimental		-7.29137	FALSE	0.501599	-7.19495	FALSE	0.501599
METACETAMOL	analgesic	Hum Exp Toxicol 10:159 (1991)	621-42-1	synthetic; BS-749	INN, BAN		-7.30074	FALSE	0.193634	-11.7601	FALSE	0.193634
FENBUFEN	antiinflammatory	Drugs (1981), 21(1), 1-22; Arzneim. Forsch. (1980), 30(4A), 695-702; J. Pharm. Sci. (1977), 66(4), 466-76	36330-85-5	synthetic; CL-82204	USAN, INN, BAN, JAN		-7.30169	FALSE	0.413556	-6.62594	FALSE	0.413556
CITRONELLAL (R+)	insect repellent	Aust J Chem 19:525 (1966)	2385-77-5	Citrus & Ocimum spp, and many plant oils	undetermined activity		-7.3254	FALSE	0.527567	-6.13974	FALSE	0.527567
TANSHINONE IIA SULFONATE SODIUM	free radical scavenger	Biochem Pharmacol 46:2327 (1993); 65:51 (2003); Biochem Mol Biol Int 38:1171 (1996)		semisynthetic	experimental		-7.33455	FALSE	0.570089	-8.8913	FALSE	0.570089
PIPERAZINE	anthelmintic	J Postgrad Med 30:134 (1984)	110-85-0, 144-29-6 [anhydrous], 41372-10-5 [piperazine citrate]	synthetic	USP		-7.34055	FALSE	0.0202681	-6.85585	FALSE	0.0202681
ACETOSYRINGONE	insect attractant, plant hormone	Can J Chem 34: 1562 (1956)	2478-38-8	several commercial woods	experimental		-7.34252	FALSE	0.423615	-9.00775	FALSE	0.423615
DECAMETHONIUM BROMIDE	neuromuscular blocker	J. Pharmacol. Exp. Ther. (1950), 99, 215-25; J. Pharmacol. Exp. Ther. (1949), 97, 150-6; Nature (1948), 161, 718	541-22-0	synthetic	USP-XX, INN, BAN	SYNCURINE	-7.34547	FALSE	0.368808	-8.14976	FALSE	0.368808
ETHAMIVAN	CNS & respiratory stimulant	Compt Rendu 243:609 (1956)	304-84-7	synthetic; NCS-406087	USAN, USP-XX, INN, BAN	VANDID	-7.34692	FALSE	0.47592	-9.25809	FALSE	0.47592
ZINC UNDECYLENATE	antifungal	Arch Dermatol 119:351 (1983)	557-08-4	synthetic	USP, JAN	MYCODECYL	-7.35254	FALSE	0.614377	-6.82038	FALSE	0.614377
NIKETHAMIDE	analeptic	J Pharmacol Exp Therap 132:295 (1961); JAMA 185:69 (1963)	59-26-7	synthetic	NF-XIII, INN, BAN	NIKETHYL	-7.35345	FALSE	0.485579	-10.2633	FALSE	0.485579
BRAZILEIN		Phytochemistry 46: 177 (1997)	600-76-0	Caesalpinia spp	undetermined activity		-7.35375	FALSE	0.562921	-8.83061	FALSE	0.562921
TRIACETIN	antifungal (topical)	Acta Physiol Scand 40:338 (1957)	102-76-1	synthetic	USP, INN, BAN	ENZACTIN	-7.36701	FALSE	0.472097	-6.30391	FALSE	0.472097
ALLOPURINOL	antihyperuricemia, antigout, antiurolithic	J Urol 117:690 (1970); N Engl J Med 300:1459 (1977); 315:1386 (1986)	315-30-0	synthetic	USP, INN, BAN, JAN	ZYLOPRIM	-7.36905	FALSE	0.507213	-9.87933	FALSE	0.507213
COLESEVALAM HYDROCHLORIDE (high mol wt copolymer @10mg/ml)	antihyperlipidemic, cholesterol sequestrant	Mayo Clin Proc 76:971 (2001); Ann Pharmacother 35:898 (2001)	182815-44-7	synthetic; GT-31-104	USAN, INN	WELCHOL	-7.37469	FALSE	0.607206	-7.11364	FALSE	0.607206
PENTYLENETETRAZOL	analeptic, circulation stimulant	Toxicol Appl Pharmacol 18:185 (1971)	54-95-5	synthetic	NF-XIII, INN, BAN	CARDIAZOL	-7.38083	FALSE	0.551261	-10.8385	FALSE	0.551261
BRONOPOL	antiinfective	J Pharm Pharmacol 16 Suppl:127T (1964); J Soc Cosmet Chem 28:3 (1977)	52-51-7		INN, BAN, JAN	BRONOSOL	-7.38295	FALSE	0.523495	-8.84272	FALSE	0.523495
METHYLERGONOVINE MALEATE	oxytocic	Drugs (1998), 56(4), 523-535; Headache (1997), 37(7), 437-42; J. Am. Pharm. Assoc., Sci. Ed. (1947), 36, 145-9	57432-61-8, 113-42-8 [methylergonovine]	semisynthetic	USP, INN, BAN, JAN	METHERGINE	-7.38675	FALSE	0.276701	4.77143	TRUE	0.276701
SULFAMETHOXAZOLE	antibacterial, antipneumocystis	Anal Profiles Drug Subs 2:467 (1973); Chemotherapy 21:187 (1973); Rev Infect Dis 9 Suppl 2:S152 (1987)	723-46-6	synthetic; Ro-4-2130	USP, INN, BAN, JAN	GANTANOL	-7.39649	FALSE	0.0192546	-15.5347	FALSE	0.0192546
MALATHION	pediculicide, insecticide, cholinesterase inhibitor	JAMA 250:2469 (1983); J Environ Sci Health B28:413 (1993); Indian Vet J 74:565 (1997);	121-75-5	synthetic	USP, BAN	OVIDE	-7.40134	FALSE	0.569463	-5.92625	FALSE	0.569463
TRICHLORFON	anthelmintic	Biochem Pharmacol 24:717 (1975); Arch Toxicol 41:31 (1978)	52-68-6	synthetic; Bayer-L-1359, DETF	USAN	METRIPHONATE	-7.40787	FALSE	0.475757	-7.61302	FALSE	0.475757
FOMEPIZOLE HYDROCHLORIDE	alcohol dehydrogenase inhibitor, antidote	Clin. Toxicol. (2010), 48(5), 401-406; N. Engl. J. Med. (2009), 360(21), 2216-23; Med. Toxicol. (1986), 1(5), 309-34	56010-88-8	synthetic; 4-MP	USAN, INN, BAN	ANTIZOL	-7.41023	FALSE	0.0803718	-7.29985	FALSE	0.0803718
NIFUROXAZIDE	antiseptic	Ann Pharm Fr 21:287 (1963)	965-52-6	synthetic; RC-27109	INN		-7.4127	FALSE	0.459734	-10.2355	FALSE	0.459734
2-METHOXY-5 (6)EPOXY-TETRAHYDROCARYOPHYLLENE				derivative	undetermined activity		-7.41636	FALSE	0.558424	-2.79325	FALSE	0.558424
CHRYSANTHEMIC ACID, ETHYL ESTER	insecticide	J Chem Soc 1945: 283		pyrethrum flowers	experimental		-7.43214	FALSE	0.561515	-3.50085	FALSE	0.561515
18-AMINOABIETA-8,11,13-TRIENE SULFATE				derivative of abietic acid	undetermined activity		-7.43858	FALSE	0.532688	-4.1589	FALSE	0.532688
FENBUTYRAMIDE	antihyperlipidemic		90-26-6	synthetic	experimental		-7.45193	FALSE	0.406923	-5.79017	FALSE	0.406923
PHENELZINE SULFATE	antidepressant	Ann NY Acad Sci 107:899 (1963); Anal Profiles Drug Subs 2:383 (1973)	156-51-4, 51-71-8 [phenelzine]	synthetic	USP, INN, BAN	NARDIL	-7.47434	FALSE	0.335929	-6.69268	FALSE	0.335929
4-METHYLIMIDAZOLE		Phytochemistry 21:2379 (1982)	822-36-6	Sophora flavesens	undetermined activity		-7.47943	FALSE	0.429744	-9.7897	FALSE	0.429744
METHYL 7-DESOXYPURPUROGALLIN-7-CARBOXYLATE TRIMETHYL ETHER				synthetic	undetermined activity		-7.49362	FALSE	0.509838	-2.45473	FALSE	0.509838
RAMIFENAZONE	analgesic, antipyretic, antiinflammatory	Arzneim Forsch 20:1024 (1970); S Afr Med J 58:444 (1980)	3615-24-5	synthetic	INN	TOMANOL	-7.5065	FALSE	0.462333	-4.61302	FALSE	0.462333
TIGECYCLINE	antibacterial	Drugs 65:1317 (2005); Expert Opin Invest Drugs 15:155 (2006)	220620-09-7	synthetic; WAY-GAR-936	USAN, INN, BAN	TYGACIL	-7.53125	FALSE	0.525344	-8.09953	FALSE	0.525344
GUANFACINE HYDROCHLORIDE	antihypertensive	Br J Clin Pharmacol 10 Suppl 1:1S (1980); Am J Cardiol 57:1E (1986)	29110-47-2	synthetic; BS-100-141	USP, INN, BAN, JAN	TENEX	-7.53416	FALSE	0.0579051	-7.15889	FALSE	0.0579051
CINOCTRAMIDE	anesthetic	Fr. (1969), FR 1581285 19690912	28598-08-5	synthetic	INN		-7.53907	FALSE	0.491328	-5.44733	FALSE	0.491328
IODIPAMIDE	radioopaque agent	Proc. R. Soc. Med. (1971), 64(3), 243-9; Am. Surg. (1956), 22(12), 1225-32; Am. J. Dig. Dis. (1956), 1(11), 466-75	606-17-7, 2618-26-0 [iodipamide sodium]	synthetic; L-isomer: spectrum	USAN, INN, BAN, JAN	CHOLOGRAFIN	-7.55742	FALSE	0.543429	-11.5848	FALSE	0.543429
COTININE	antidepressant	JACS 79: 149 (1957)	486-56-6, 5695-98-7[fumarate]	Nicotiana tabacum	USAN, INN		-7.56036	FALSE	0.405075	-9.35098	FALSE	0.405075
LAWSONE		J Am Chem Soc 70: 3165 (1948)	83-72-7	Lawsonia spp.	undetermined activity		-7.57542	FALSE	0.451014	-7.64036	FALSE	0.451014
PHLORETIN		Ann Rev Biochem 20: 4955 (1951)	60-82-2	Prunus spp	undetermined activity		-7.57579	FALSE	0.505593	-2.07119	FALSE	0.505593
ROSUVASTATIN CALCIUM	antihyperlipidemic	Clin Pharmacol Ther 78:330 (2005); Am J Cardiol 97:229 (2006)	287714-14-4, 147098-20-2(Ca salt)	synthetic; S-4532	USAN, INN, BAN	CRESTOR	-7.57958	FALSE	0.225196	-13.1759	FALSE	0.225196
ISRADIPINE	Ca channel blocker, antiparkisonian	Int J Neuropsychopharm 8:203 (2005); Eur J Med Res 11: 93 (2006); Nature 447:1081 (2007)	75695-93-1	synthetic; PN-200-110	USP, INN, BAN	DYNACIRC	-7.58368	FALSE	0.0141876	-1.8646	FALSE	0.0141876
SPERMIDINE TRIHYDROCHLORIDE	ornithine decarboxylase inhibitor			animal tissue and Coprinus comatus	experimental		-7.59484	FALSE	0.476502	-6.03357	FALSE	0.476502
SULFADOXINE	antibacterial	Chemotherapy 14:195 (1969); Br Med J 328:545 (2004)	2447-57-6	synthetic; RO-4-4393	USP, INN, BAN, JAN	FANASIL	-7.59783	FALSE	0.0222949	-16.2026	FALSE	0.0222949
SYRINGIC ACID			530-57-4	Glycine max; widespread in plants	undetermined activity		-7.62604	FALSE	0.416833	-10.7309	FALSE	0.416833
EPIAFZELECHIN (2R,3R)(-)		J Chem Soc 1955: 2948; Aust. J. Chem 13: 390 (1960); Phytochemistry 11: 2333 (1972)	24808-04-6	Larix sibirica, Actinidia chinensis, Juniperus communis, Cassia javanica	undetermined activity		-7.63208	FALSE	0.526743	-3.82352	FALSE	0.526743
SULFAMONOMETHOXINE	antibacterial	Arzneim Forsch 20:1206 (1970); Jpn J Exp Med 41:459 (1971)	1220-83-3	synthetic; DJ-1550	USAN, INN, BAN, JAN	PROSULFA	-7.63367	FALSE	0.245125	-14.6958	FALSE	0.245125
METAXALONE	muscle relaxant (skeletal)	Clin. Ther. (2004), 26(9), 1355-1367; J. Pain Symptom Manage. (2004), 28(2), 140-175; Int. Congr. Symp. Ser. - R. Soc. Med. (2000), 245, 45-53	1665-48-1	synthetic	USAN, INN, BAN	SKELAXON	-7.63439	FALSE	0.0131742	-7.6129	FALSE	0.0131742
PRAZOSIN HYDROCHLORIDE	antihypertensive	Drugs 25:339 (1983); Cardiology 73:164 (1986); Anal Profiles Drug Subs 18:351 (1989)	19237-84-4, 19216-56-9 [prazosin]	synthetic; CP-12299-1	USP, INN, BAN, JAN	MINIPRESS	-7.65356	FALSE	0.0336855	-15.3706	FALSE	0.0336855
BURAMATE	anticonvulsant, antipsychotic	Med Chem Res 19:498 (2010)	4663-83-6	synthetic; AC-601, NSC-30223	USAN, INN	HYAMATE	-7.67618	FALSE	0.454334	-8.83049	FALSE	0.454334
CARYOPHYLLENE [t(-)]			87-44-5	clove, cinnamon and many other oils	undetermined activity		-7.68662	FALSE	0.571692	-4.13617	FALSE	0.571692
CYCLANDELATE	vasodilator	Arzneim Forsch 2:165 (1952); 3:503 (1953)	456-59-7	synthetic; BS-572	INN, BAN, JAN	CYCLOSPASMOL	-7.70029	FALSE	0.458324	-3.75423	FALSE	0.458324
BROMOCRIPTINE MESYLATE	prolactin inhibitor, antiparkinsonian	Adv Drug Res 12:247 (1977); Drugs 36:67 (1988)	22260-51-1, 25614-03-3 [bromocriptine]	semisynthetic	USP, BAN, JAN	PARLODEL	-7.70727	FALSE	0.148441	9.21137	TRUE	0.148441
NIFEDIPINE	antianginal, antihypertensive	Angiology (1982), 33(8), 492-515; Arzneim. Forsch. (1972), 22(1), 22-33; Arzneim. Forsch. (1972), 22(1), 1-14	21829-25-4	synthetic; Bay-A1040	USP, INN, BAN, JAN	ADALAT	-7.71502	FALSE	0.015201	0.859593	TRUE	0.015201
FLUMEQUINE	antibacterial	J. Antimicrob. Chemother. (1981), 7(6), 643-8; J. Antimicrob. Chemother. (1977), 3(6), 615-20; Antimicrob. Agents Chemother. (1975), 7(4), 483-5	42835-25-6	synthetic	USAN, INN, BAN	APURONE	-7.72492	FALSE	0.495549	-5.62087	FALSE	0.495549
SCLAREOLIDE	antimicrobial	J Soc Chim Tunisie 4:903 (1996); Pak J Pharm Sci 20:146 (2007)	564-20-5	Phaseolus vulgaris L. Salvia sclarea	experimental		-7.72542	FALSE	0.539908	-4.75163	FALSE	0.539908
BENZONATATE	antitussive	J Toxicol Clin Toxicol 36:713 (1998); J Emergency Med 41:166 (2011)	104-31-4	synthetic	USP, INN, BAN	TESSALON	-7.74774	FALSE	0.015201	-7.78817	FALSE	0.015201
METHSCOPOLAMINE BROMIDE	anticholinergic	Arch. Int. Pharmacodyn. Ther. (1991), 314, 90-104; J. Pharmacol. Exp. Ther. (1954), 110, 188-204; J. Am. Pharm. Assoc. (1954), 43, 35-8	155-41-9	semisynthetic	USP-XXII, BAN, JAN	PAMINE	-7.75162	FALSE	0.191242	-8.86642	FALSE	0.191242
SULFAMETHAZINE	antibacterial	Arch Immunol Ther Exp 16:804 (1968); Anal Profiles Drug Subs 7:401 (1978)	57-68-1	synthetic	USP, INN, BAN	SULFASURE	-7.76867	FALSE	0.0202681	-14.5315	FALSE	0.0202681
THIODIGLYCOL	antineoplastic, alkylating agent	Biochem Pharmacol 12:1329 (1963); Xenobiotica 23:473 (1993)	111-48-8	synthetic	INN		-7.77227	FALSE	0.392869	-8.4999	FALSE	0.392869
TOLMETIN SODIUM	antiinflammatory	Drugs 15:429 (1978)	64490-92-2, 26171-23-3 [tolmetin]	synthetic; McN-2559	USP, JAN	TOLECTIN	-7.77442	FALSE	0.158758	-10.8746	FALSE	0.158758
UMBELLIFERONE	antifungal, phytoalexin	Chem Pharm Bull 19:640 (1971); Phytochemistry 14:1083 (1975)	93-35-6	Angelica, Artemisia, Coronilla, Ferula and Ruta spp	experimental		-7.79396	FALSE	0.499266	-7.13295	FALSE	0.499266
SULFADIMETHOXINE	antibacterial	Am J Dis Child 104:669 (1962); Arzneim Forsch 15:441 (1965); Calif Med 107:344 (1967); Chemotherapy 14:37,195 (1969)	122-11-2	synthetic	USP, INN, BAN, JAN	MADRIBON	-7.8057	FALSE	0.296252	-14.5954	FALSE	0.296252
SULFANILAMIDE	antibacterial	JAMA 110:252 (1938); Gesnerus 45:67 (1988)	63-74-1	synthetic; 1162-F	NF-XI, INN	PRONTYLIN	-7.8205	FALSE	0.334778	-12.8166	FALSE	0.334778
SILIBININ	hepatoprotective agent, antioxidant	Arzneim-Forsch 20: 1248 (1970); Chem Ber 108: 790, 1482 (1975); Fitoterapia 6: 3 (1995)	22888-70-6	Silybum marianum	INN		-7.82296	FALSE	0.611245	-6.48142	FALSE	0.611245
ATROPINE OXIDE	anticholinergic	J. Pharmacol. Exp. Ther. (1957), 120, 46-51; J. Pharm. Chim. (1930), 11, 385-95,429-44; Bull. Soc. Chim. Fr. (1926), 1147-67	4438-22-6	semisynthetic	USAN, INN		-7.82742	FALSE	0.310229	-5.61939	FALSE	0.310229
NEROLIDOL		Tet Lett 1966:3731; J Chem Soc (C) 1968:93; Food Cosmet Toxicol 13:887 (1975)	7212-44-4	common in essential oils of flowers	undetermined activity		-7.83715	FALSE	0.551533	-5.19523	FALSE	0.551533
PYRETHRINS	insecticide, Na channel toxin	J Chem Soc(C) 1966:332; Chem Commun 1972:1276	121-21-1	Chrysanthemum cinerariaefolium [R = COOMe and R = Me]	USP	DRIONE	-7.84337	FALSE	0.515896	-1.74088	FALSE	0.515896
CHROMOCARB	vascular protectant	Curr Ther Res 35:1033 (1984); 36:293 (1984); Biopharm Drug Dispos 7:301 (1986)	4940-39-0	synthetic	INN	FLUDARENE	-7.84831	FALSE	0.424473	-7.57534	FALSE	0.424473
SODIUM PHENYLACETATE	antihyperammonemic	In Vitro Cell Dev Biol 29A:189 (1995); Blood Cells Molecules Diseases 23:27 (1997); Biol Pharm Bull 25:1244 (2002)	114-70-5	synthetic	USAN	AMMONUL	-7.85332	FALSE	0.454251	-9.22866	FALSE	0.454251
CIPROFLOXACIN	antibacterial, fungicide	Antimicrob Agents Chemother 28:128 (1985); J Antimicrob Chemother 17:605, 623 (1986)	85721-33-1	synthetic	USP, INN, BAN	CIPRO	-7.87292	FALSE	0.0121608	-10.0224	FALSE	0.0121608
FLUVOXAMINE MALEATE	antiobsessional agent	J. Psychopharmacol. (1997), 11(3), 211-218; Neuropharmacology (1980), 19(12), 1215-16; Prog. Neuro-Psychopharmacol. (1977), 1(3-4), 309-22	61718-82-9	synthetic; DU-23000	USAN, INN, BAN	LUVOX	-7.87691	FALSE	0.267232	-10.6178	FALSE	0.267232
CYCLOTHIAZIDE	diuretic	J. Neurosci. (1993), 13(9), 3904-15; Curr. Ther. Res. (1967), 9(6), 288-92; J. Org. Chem. (1961), 26, 2814-18	2259-96-3	synthetic; 35483	USP XXII, INN, BAN	ANHYDRON	-7.8866	FALSE	0.00608042	-14.9259	FALSE	0.00608042
ERGONOVINE MALEATE	oxytocic, 5HT antagonist	Drugs (1998), 56(4), 523-535; J. Pharmacol. Exp. Ther. (1993), 265(3), 1272-9; Mol. Pharmacol. (1983), 23(3), 585-93	129-51-1, 60-79-7 [ergonovine]	ergot and Convolvulvaceae spp	USP, INN, BAN, JAN	ERGOTRATE	-7.89619	FALSE	0.352265	3.99411	TRUE	0.352265
LACCAIC ACID A		J Chem Soc C 1967:842; Indian J Chem Soc 7:977 (1969)	15979-35-8	Coccus laccae exudate; lac resin	undetermined activity		-7.90142	FALSE	0.668958	-10.0688	FALSE	0.668958
ECAMSULE TRIETHANOLAMINE	sunscreen	J. Photochem. Photobiol., B (1998), 44(1), 69-76; Photochem. Photobiol. (1996), 64(4), 688-693; Photochem. Photobiol. (1992), 55(4), 549-60	92761-26-7	synthetic	USAN		-7.92373	FALSE	0.620976	-5.87144	FALSE	0.620976
MEPARFYLON	hypnotic, sedative	Pharm J 2:184 (1976)	77-75-8	synthetic	INN	ALLOTROPAL	-7.92892	FALSE	0.556114	-7.1233	FALSE	0.556114
1-MONOPALMITIN			542-44-9	Asparagus, Momodica spp; widespread in plants	undetermined activity		-7.93474	FALSE	0.525884	-8.71573	FALSE	0.525884
ARTEMETHER	antimalarial	N Engl J Med 335:69 (1996); Expert Opin Invest Drugs 9:1815 (2000)	71963-77-4	semisynthetic; SM-224	USAN, INN, BAN	PALUTHER	-7.94346	FALSE	0.54578	-4.28336	FALSE	0.54578
CHOLESTANE			481-21-0	semisynthetic	undetermined activity		-7.95176	FALSE	0.491153	-6.69099	FALSE	0.491153
CEDROL	acaricide	J Org Chem 43: 1964 (1978)	77-53-2	Common constitutent in the Family Cupressaceae	experimental		-7.96547	FALSE	0.523134	-5.09581	FALSE	0.523134
HYDROCHLOROTHIAZIDE	diuretic	J Pharmacol Exper Ther 134:273 (1961); Anal Profiles Drug Subs 10:405 (1981)	58-93-5	semisynthetic	USP, INN, BAN, JAN	ESIDRIX	-7.97705	FALSE	0.010134	-13.2542	FALSE	0.010134
PHENETHYLAMINE HYDROCHLORIDE	CNS stimulant	J Pharm Pharmacol 15:472 (1963); J Pharmacol Exp Ther 187:365 (1973); Science 206:470 (1979)	156-28-5, 64-04-0 (base)	Prunus dulcis, chocolate	experimental		-7.97736	FALSE	0.247214	-6.35095	FALSE	0.247214
PHENYLETHYL ALCOHOL	antimicrobial	Food Cosmet Toxicol 2:327 (1964); J Pharm Pharmacol 21:681 (1969); 24:145 (1972)	60-12-8	synthetic	USP, BAN		-7.97736	FALSE	0.239589	-6.35095	FALSE	0.239589
LINALOOL (+)				Mentha arvensis and related essential oils	undetermined activity		-7.98103	FALSE	0.553868	-6.90322	FALSE	0.553868
BUTYL PARABEN	antifungal, preservative	J Am Coll Toxicol 3:147 (1984); Clin Chim Acta 224:147 (1994); J Appl Toxicol 23:285 (2003)	94-26-8	synthetic	USAN, NF, BAN		-7.98151	FALSE	0.462891	-8.94656	FALSE	0.462891
LANOSTEROL ACETATE		J Chem Soc 1953: 571		derivative of lanosterol	undetermined activity		-8.00275	FALSE	0.563287	-3.54972	FALSE	0.563287
CYSTAMINE DIHYDROCHLORIDE	hepatoprotectant, radioprotectant		56-17-7	precursor to cysteamine	experimental		-8.01669	FALSE	0.488401	-9.37229	FALSE	0.488401
PUTRESCINE DIHYDROCHLORIDE	ornithine decarboxylase inhibitor, cell growth factor			catabolism of ornithine	experimental		-8.03505	FALSE	0.512272	-8.22711	FALSE	0.512272
BISOPROLOL FUMARATE	beta-blocker, antihypertensive	Br J Clin Pharmacol 18:343 (1984); Eur J Clin Pharmacol 27:135 (1984); Eur Heart J 6:8845 (1985)	104344-23-2	synthetic; CL-297939, EMD-33512	USP, JAN	ZEBETA	-8.05307	FALSE	0.268359	-7.07827	FALSE	0.268359
MILTEFOSINE	antineoplastic	Cancer Treat Rev 17:233, 243 (1990); N Engl J Med 347:1739 (2002)	58066-85-6	synthetic; D-18506, HDPC	INN, BAN	MILTEX	-8.05336	FALSE	0.631981	-10.0756	FALSE	0.631981
PIROXICAM	antiinflammatory	Drugs 22:165 (1981); 28:292 (1984); Am J Med 81 Suppl 5B:1 (1986)	36322-90-4	synthetic; CP-16171	USP, INN, BAN, JAN	FELDENE	-8.05562	FALSE	0.306948	-13.0957	FALSE	0.306948
ACETAMINOPHEN	analgesic, antipyretic	Toxicol Appl Pharmacol 19:20 (1971); Rev Biochem Toxicol 2:103 {1980}	103-90-2	synthetic	USP, INN, BAN	TYLENOL	-8.06512	FALSE	0.0162144	-12.802	FALSE	0.0162144
DIMETHYLCAFFEIC ACID			14737-89-4	Piper methysticum, Veronica virginica	undetermined activity		-8.06531	FALSE	0.462167	-9.01585	FALSE	0.462167
TETRAHYDROZOLINE HYDROCHLORIDE	adrenergic agonist, nasal decongestant	Arch Otolaryngology 62:143 (1955); N Engl J Med 275:112 (1966); Br J Ophthalmol 92:149 (2008)	522-48-5, 84-22-0 [tetrahydrozoline]	synthetic	USP, INN, BAN, JAN	VISINE	-8.07601	FALSE	0.0348984	-5.04673	FALSE	0.0348984
BETAZOLE HYDROCHLORIDE	gastric secretion stimulant	JAMA 206:2897 (1968); Scand J Gastroenterol 15:277 (1980)	138-92-1	synthetic	USP-XX, INN, BAN, JAN	HISTALOG	-8.08669	FALSE	0.470961	-8.97736	FALSE	0.470961
HYPOXANTHINE			68-94-0	widely distributed in the plant and animal kingdom	undetermined activity		-8.09546	FALSE	0.440164	-11.5796	FALSE	0.440164
MERCAPTOPURINE	antineoplastic, purine antimetabolite	Arch Toxicol 32:1 (1974); Ann Clin Biochem 25:504 (1988)	6112-76-1, 50-44-2 [anhydrous]	synthetic	USP, INN, BAN, JAN	PURINETHOL	-8.09546	FALSE	0.402647	-11.5796	FALSE	0.402647
CINNAMIC ACID	fragrance & flavoring agent		621-82-9	widespread in plants	experimental		-8.10402	FALSE	0.33508	-8.55746	FALSE	0.33508
NICOPHOLINE	antitrypanosomal	Bioorganic Med Chem Ltrs 16:1898 (2006)	492-85-3	synthetic	INN		-8.11464	FALSE	0.484596	-9.24372	FALSE	0.484596
EPRODISATE DISODIUM	amyloidosis therapy	N Engl J Med 356:2349 (2007); 357:1153 (2007); BMJ 334:1245 (2007)	36589-58-9	synthetic; NC-503	USAN, INN		-8.12702	FALSE	0.486813	-9.80835	FALSE	0.486813
PICOLAMINE	rubefacient	Arzneim. Forsch. (1986), 36(8), 1191-4; Chim. Ther. (1973), 8(5), 588-96; Agric. Biol. Chem. (1968), 32(11), 1341-8.	3731-52-0	synthetic	INN		-8.13386	FALSE	0.289161	-12.0103	FALSE	0.289161
ALFUZOSIN HYDROCHLORIDE	alpha(1)-adrenergic blocker	Br J Clin Pharmacol 25:417 (1988); Expert Opin Pharmacother 4:2057 (2003)	81403-80-7	synthetic; SL-77499	USAN, INN, BAN	UROXATRAL	-8.14258	FALSE	0.364784	-12.171	FALSE	0.364784
OXIDOPAMINE HYDROCHLORIDE	adrenergic agonist (opthalmic)	Neurotoxic. Res. (2007), 11(3,4), 151-167; Brain Res. (1970), 24(2), 364-7; Br. J. Pharmacol. (1970), 40(4), 836-46	28094-15-7	synthetic	USAN, INN		-8.15053	FALSE	0.344687	-10.1527	FALSE	0.344687
LORNOXICAM	analgesic, antiinflammatory	Postgrad Med J 64:752 (1988)	70374-39-9	synthetic; RO-13-9297	USAN, INN, BAN	XEFO	-8.15465	FALSE	0.408711	-14.9195	FALSE	0.408711
BENAZEPRIL HYDROCHLORIDE	ACE inhibitor, antihypertensive	Biopharm Drug Dispos 10:365 (1989); 49:322 (1991); Am J Cardiol 70:354 (1992)	86541-74-4	synthetic	USAN, INN, BAN, JAN	LOTENSIN	-8.15739	FALSE	0.0327111	-2.14996	FALSE	0.0327111
EPICATECHIN	antioxidant	J Chem Soc 1969: 1824; Acta Cryst C 40: 2068 (1984)	490-46-0	tea and cocoa constituent	experimental		-8.15836	FALSE	0.572507	-4.25682	FALSE	0.572507
CIANIDANOL	procollagen production inhibitoe, hepatoprotectant	Arch Surg 118:1431 (1983); Liver International 6:35 (1986)	154-23-4	tea and cocoa constituent; (+) catechin	INN, JAN		-8.15836	FALSE	0.572507	-4.25682	FALSE	0.572507
beta-AMYRIN ACETATE		J Chem Soc 1952:2916; Phytocehmistry 9: 1669 (1970)	1616-93-9	latof various species of rubber tree	undetermined activity		-8.16622	FALSE	0.625186	-4.61939	FALSE	0.625186
IOTHALAMIC ACID	radiopaque agent	Curr. Opin. Nephrol. Hypertens. (1995), 4(6), 510-3; Exp. Mol. Pathol. (1963), 2665-80; J. Med. Chem. (1963), 6, 24-6	2276-90-6	synthetic; MI-216	USP, INN, BAN, JAN	CONRAY	-8.16925	FALSE	0.541251	-11.7647	FALSE	0.541251
PUERARIN	beta-adrenergic blocker	Chem Pharm Bull 8:688 (1960)	3681-99-0	Pueraria spp	experimental		-8.1707	FALSE	0.580635	-10.3817	FALSE	0.580635
TINIDAZOLE	antiprotozoal	Drugs 11:423 (1976); J Antimicrob Chemother 10 Suppl A:1:(1982)	19387-91-8	synthetic; CP-12574	USP, INN, BAN, JAN	TINDAMAX	-8.17922	FALSE	0.0314155	-13.7966	FALSE	0.0314155
ISOPEONOL			493-33-4	Paeonia spp	undetermined activity		-8.18079	FALSE	0.402718	-8.52146	FALSE	0.402718
PYRITINOL	cognition enhancer, nootropic	Chem Pharm Bull 25:1335 (1977; Arzniem) Forsch 19:5 (1968)	1098-97-1	synthetic; pyrithioxin	INN, BAN, JAN		-8.19377	FALSE	0.503499	-10.3485	FALSE	0.503499
NEROL	weak estrogen receptor blocker	J Pharm Pharmacol 54:1521 (2002)	106-25-2	neroli and bergamot oils	experimental		-8.21505	FALSE	0.555841	-6.46797	FALSE	0.555841
HAEMATOMMIC ACID, ETHYL ESTER		J Org Chem 42: 2526 (1977); Helv Chim Acta 72: 1061 (1989)	39503-14-5	various lichens, e.g. Evernia spp, Parmelia spp	undetermined activity		-8.21898	FALSE	0.433797	-8.30495	FALSE	0.433797
CACODYLIC ACID	antieczema, dermatologic, herbicide		75-60-5	synthetic	experimental		-8.22402	FALSE	0.339909	-8.03445	FALSE	0.339909
TROLOX	antioxidant	Food Chem Toxicol 42:45 (2004); Bioorg Med Chem Letts 15:2745 (2005); Environ Toxicol Pharmacol 22:15 (2006)	53188-07-1	synthetic	experimental		-8.22408	FALSE	0.498319	-5.78949	FALSE	0.498319
METHYL GAMBOGATE	caspase inhibitor	Tetrahedron 21: 1453 (1965)		semisynthetic	undetermined activity		-8.23767	FALSE	0.719672	-3.39894	FALSE	0.719672
AMPYZINE SULFATE	CNS stimulant	Eur J Pharmacol 2:144 (1967)	7082-29-3	synthetic; W-3580B	USAN, INN		-8.24435	FALSE	0.505277	-12.1343	FALSE	0.505277
DEXIBUPROFEN	analgesic, antiinflammatory	Inflammopharmacology 11:371 (2003); Anesth Analg 97:309 (2003)	51146-56-6	synthetic; L-669455, MK-233	USAN, INN, BAN		-8.26127	FALSE	0.010134	-7.71939	FALSE	0.010134
IBUPROFEN	antiinflammatory	Inflammopharmacology (2009), 17(6), 275-342; J. Pharm. Sci. (1967), 56(12), 1686; JAMA, J. Am. Med. Assoc. (1975), 233(4), 364-5,	15687-27-1, 58560-75-1 [(+/-) mixture]	synthetic; U-18573	USP, INN, BAN, JAN	ADVIL	-8.26127	FALSE	0.010134	-7.71939	FALSE	0.010134
CAMPHOR (1R)	analgesic, antiinfective, antipruritic	Drug Intell Clin Pharm 11:110 (1977); Clin Pediatr 16:901 (1977); Clin Toxicol 44:357 (2006)	464-49-3; 76-22-2	Cinnamomum camphora	USP, JAN		-8.27306	FALSE	0.451497	-4.68021	FALSE	0.451497
ISAXONINE	nerve growth stimulant	J Pharmacol Exp Ther 229:851 (1984); J Neurol Neurosurg Psychiatry 48:933 (1985)	4214-72-6	synthetic; hepatotoxic at clinical dose (1500mg)	INN		-8.2736	FALSE	0.483639	-12.7736	FALSE	0.483639
DEHYDROABIETAMIDE				derivative	undetermined activity		-8.27507	FALSE	0.506747	-2.8123	FALSE	0.506747
OBTUSAQUINONE		Phytochemistry 17: 1395 (1978)	21105-15-7	Dalbergia retusa	undetermined activity		-8.27722	FALSE	0.45184	-7.94749	FALSE	0.45184
ETHANOLAMINE OLEATE	sclerosing agent	Hepato-Gastroenterology (2007), 54(73), 195-200; Respiration (1998), 65(4), 304-308; Scand. J. Gastroenterol. (1996), 31(11), 1059-1062	2272-11-09	synthetic	USAN	ETHAMOLIN	-8.28802	FALSE	0.558508	-8.2324	FALSE	0.558508
PHENFORMIN HYDROCHLORIDE	antidiabetic	JACS 81:2220 (1959); Ann Pharmacother27:1183 (1993)	834-28-6	synthetic	USP-XIX, INN, BAN	DBI	-8.29172	FALSE	0.492317	-6.10301	FALSE	0.492317
AMINOTHIAZOLE	antithyroid agent	Lancet 247:731 (1946)	96-50-4	synthetic; RP-2921	INN	ABADOLE	-8.29454	FALSE	0.556156	-12.6079	FALSE	0.556156
TROLEANDOMYCIN	antibacterial	Farmatsiya (Sofia) 27:1 (1977) [CA 90:23458c (1979)]	2751-09-09	semisynthetic; NSC-108166	USP, INN, BAN, JAN	EVRAMYCIN	-8.29681	FALSE	0.0141876	10.8195	TRUE	0.0141876
ENTACAPONE	antidyskinetic	Int. Rev. Neurobiol. (2010), 95, 191-205; Naunyn-Schmiedeberg's Arch. Pharmacol. (1992), 346(3), 262-6; Br. J. Pharmacol. (1992), 105(3), 569-74	116314-67-1	synthetic; OR-611	USAN, INN, BAN	CONTAM	-8.3029	FALSE	0.487644	-5.28226	FALSE	0.487644
CAPSAICIN	analgesic (topical), depletes Substance P, neurotoxic	J Chem Soc 1955: 1025; Life Sci 25: 1273 (1979); Trends Pharmacol Sci 11: 330 (1990)	404-86-4	Capsicum spp	USP		-8.30997	FALSE	0.499847	-10.2165	FALSE	0.499847
HYDROXYTOLUIC ACID	analgesic, antiseptic	Biorg. Med. Chem. (2008), 16(20), 9101-9105; Mol. Pharmacol. (1987), 31(3), 284-93; Agents Actions (1978), 8(6), 587-605	83-40-9	synthetic; 3-MS	INN, BAN		-8.32169	FALSE	0.378741	-9.98997	FALSE	0.378741
LEVULINIC ACID, 3-BENZYLIDENYL-				derivative	undetermined activity		-8.32568	FALSE	0.413225	-8.45574	FALSE	0.413225
JUAREZIC ACID		JACS 108: 3016 (1986); Phytochemistry 29: 2551 (1990)	1552-94-9	propolis and Populus spp	undetermined activity		-8.33318	FALSE	0.418005	-7.51363	FALSE	0.418005
MILNACIPRAN HYDROCHLORIDE	inhibitor of norepinephrine and seritonin uptake, treatment of fibromyalgia	Psychopharmacology (1987), 91(2), 147-53; J. Med. Chem. (1987), 30(2), 318-25; Neuropharmacology (1985), 24(12), 1211-19	101152-94-7	synthetic; UNII-RNZ4305WW5	USAN, INN, BAN	SAVELLA	-8.34491	FALSE	0.399972	-3.00515	FALSE	0.399972
CARAPIN-8(9)-ENE		Chem Commun 1965: 302		Carapa and Cedrela species	undetermined activity		-8.36126	FALSE	0.599997	-6.47288	FALSE	0.599997
DICLORALUREA	antibacterial	Proc. Am. Soc. Hortic. Sci. (1956), 67, 312-23; Proc. R. Soc. London, Ser. A (1931), 134, 372-84; Pharmazie (1983), 38(11), 755-8	116-52-9	synthetic; SK&F-1995	USAN, INN		-8.36194	FALSE	0.564936	-7.73626	FALSE	0.564936
TOPIRAMATE	anticonvulsant, antimigraine, GABA-A agonist, AMP/kinate glutamate receptor antagonist, carbonic anhydrase inhibitor	Int J Clin Pract 59:961 (2005); Clin Ther 27:154 (2005)	97240-79-4	synthetic; RWJ-17021	USAN, INN, BAN	TOPAMAX	-8.37038	FALSE	0.0243217	-9.58372	FALSE	0.0243217
MECAMYLAMINE HYDROCHLORIDE	antihypertensive	Expert Opin. Pharmacother. (2009), 10(16), 2709-2721; Drugs (2008), 68(8), 1067-1088; Br. J. Pharmacol. Chemother. (1963), 21, 39-44	826-39-1, 60-40-2 [mecamylamine]	synthetic	USP, INN, BAN	INVERSINE	-8.38162	FALSE	0.0318199	-4.72925	FALSE	0.0318199
ELAIDYLPHOSPHOCHOLINE	antineoplastic			synthetic	experimental		-8.38627	FALSE	0.64001	-10.8587	FALSE	0.64001
SITAGLIPTIN MONOPHOSPHATE MONOHYDRATE	DPP4 inhibitor, antidiabetic	Clin Ther 28:1556 (2006); Diabetes Care 29:2632 (2006); Nature Rev Drug Discov 6:109 (2007)	486460-32-6	synthetic; MK-0431	USAN	JANUVIA	-8.38761	FALSE	0.595582	-9.33353	FALSE	0.595582
ACETYLCHOLINE CHLORIDE	cholinergic, antiarrhythmic, miotic, vasodilator (peripheral)	J Pharmacol Exp Ther 58:337 (1936)	60-31-1, 51-84-3 [acetylcholine]	synthetic	USP	ACECOLINE	-8.38961	FALSE	0.22304	-9.84376	FALSE	0.22304
2',4'-DIHYDROXYCHALCONE 4'-GLUCOSIDE	anthelmintic & antiulcerocenic	Phytochemistry 21: 1063 (1982); Planta Medica 58: 389 (1992)		aglycone Flamingia chappar, Acacia neovernicosa	experimental		-8.39422	FALSE	0.552578	-8.13195	FALSE	0.552578
PAROXYPROPIONE	gonadotropic hormone inhibitor	JACS 49:1028 (1927)	70-70-2	synthetic; B-360, H-365	INN	PROFENONE	-8.40003	FALSE	0.364629	-7.75775	FALSE	0.364629
LEVOSIMENDAN	vasodilator	Pharmacol Toxicol 74:244 (1994);Cardiovasc Drud Rev 14:286 (1996)	141505-33-1	synthetic; OR-1254	USAN, INN	SIMDAX	-8.40155	FALSE	0.519777	-7.08316	FALSE	0.519777
MEXICANOLIDE		Tetrahedron 24: 1489 (1968)	1915-67-9	Meliaceae spp	undetermined activity		-8.40674	FALSE	0.593739	-6.34164	FALSE	0.593739
2,6-DIMETHOXYQUINONE	antibacterial, induces dermatitis, mutagen		35069-70-6	Picrasmus & Ailanthus spp	experimental		-8.41435	FALSE	0.503707	-10.3989	FALSE	0.503707
TRIMETHOPRIM	antibacterial	Drugs 23:405 (1982)	738-70-5	synthetic; BW-72U	USP, INN, BAN, JAN	TRIMPEX	-8.4179	FALSE	0.0182412	-13.3677	FALSE	0.0182412
GUANIDINE HYDROCHLORIDE	cholinergic	Pharmazie 3:5 (1948)	50-01-1	mushrooms, grains, earthworms	INN		-8.44214	FALSE	0.459335	-8.92425	FALSE	0.459335
THYMOQUINONE		Planta Med 11: 465 (1963)		Callitris, Monarda spp, Juniperus cedrus, Nigella sativa	undetermined activity		-8.45576	FALSE	0.544095	-7.28183	FALSE	0.544095
HEXYLENE GLYCOL	humectant	Acta Derm.-Venereol. (1991), 71(2), 148-50	107-41-5	synthetic; PC-1	NF		-8.45654	FALSE	0.525925	-8.0168	FALSE	0.525925
METHYLATROPINE NITRATE	anticholinergic	Eur. J. Clin. Pharmacol. (1975), 8(3-4), 233-40; J. Pharmacol. Exp. Ther. (1953), 109, 372-6; J. Pharmacol. (1940), 70, 165-70	52-88-0	semisynthetic	USAN, INN, BAN, JAN	EKOMINE	-8.47356	FALSE	0.323247	-8.7503	FALSE	0.323247
OXINIACIC ACID	antilipemic	J Org Chem 19:1633 (1954)	2398-81-4	synthetic	INN	NOVACYL	-8.48021	FALSE	0.433826	-11.2763	FALSE	0.433826
PENBUTOLOL SULFATE	beta-adrenergic blocker	Drug Delivery 16:11 (2009)	38363-32-5	synthetic; HOE-893d, HOE-39893d	USP, INN, BAN, JAN	LEVATOL	-8.52239	FALSE	0.262749	-3.50999	FALSE	0.262749
SULFAMETHIZOLE	antibacterial	N Engl J Med 268:36, 92 (1963); J Antimicrob Chemother 52:837 (2003)	144-82-1	synthetic	USP, INN, BAN, JAN	THIOSULFIL	-8.52415	FALSE	0.0243217	-15.5639	FALSE	0.0243217
LINAGLIPTIN	dipeptidypeptidase inhibitor, antidiabetic	J Med Chem 50:6450 (2007); J Pharm Pharmacol 61:55 (2009); Drug Metab Disp 38:667 (2010)	668270-12-0	synthetic; BI-1356	USAN, INN	TRADJENTA	-8.54058	FALSE	0.505082	-13.3348	FALSE	0.505082
CARBARSONE	antiamebic, antiprotozoal	Proc Soc Exp Bio Med 29:125 (1931)	121-59-5	synthetic	USP-XXI, INN	AMEBARSONE	-8.5438	FALSE	0.476782	-11.1847	FALSE	0.476782
OLMESARTAN MEDOXOMIL	Angiotensin II inhibitor prodrug, antihypertensive	J Hypertens 15:1809 (1997); Curr Opin Cardiovasc Pulm Renal Invest Drugs 2:378 (2000)	144689-63-4	synthetic; CS-866	USAN, INN, BAN	BENICAR	-8.56355	FALSE	0.015201	-14.6373	FALSE	0.015201
1S,2R-PHENYLPROPANOLAMINE HYDROCHLORIDE	vasoconstrictor, decongestant, anorexic	Toxicol Appl Pharmacol 18:185 (1971); Anal Profiles Drug Subs 12:357 (1983)	154-41-6	synthetic; D-(+)-norephedrine	USP, INN, BAN		-8.57174	FALSE	0.223989	-7.68287	FALSE	0.223989
MIDODRINE HYDROCHLORIDE	antihypertensive, vasoconstrictor	Expert Opin. Pharmacother. (2000), 1(4), 835-840; Eur. J. Clin. Pharmacol. (1979), 16(6), 423-4; Arzneim. Forsch. (1976), 26(12), 2145-54	3092-17-9, 42794-76-3 [midodrine]	synthetic; A-4020, St-1085	USAN, INN, BAN, JAN	ORVATEN	-8.57634	FALSE	0.0416593	-9.05209	FALSE	0.0416593
MEPHENTERMINE SULFATE	vasoconstrictor	Am. J. Cardiol. (1965), 16(6), 841-6; Arzneim. Forsch. (1962), 12, 902-7; J. Am. Med. Assoc. (1959), 169(15), 1742-7	1212-72-2, 6190-60-9 [dihydrate], 100-92-5 [mephentermine]	synthetic	USP-XXIII, INN, BAN	WYAMINE	-8.58	FALSE	0.342852	-5.37407	FALSE	0.342852
CROMOLYN SODIUM	antiasthmatic, antiallergy	Toxicol Appl Pharmacol 26:319 (1973); 57:367 (1981); Pharmacotherapy 5:156 (1985)	15826-37-6, 16110-51-3 [cromolyn]	synthetic; FPL-670	USP, INN, BAN, JAN	INTAL	-8.58764	FALSE	0.144827	-9.50134	FALSE	0.144827
3-METHYLORSELLINIC ACID		Helv Chim Acta 11: 864 (1928)	4707-46-4	Aspergillus terreus	undetermined activity		-8.60036	FALSE	0.479532	-10.4407	FALSE	0.479532
3-PINANONE OXIME				derivative	undetermined activity		-8.60333	FALSE	0.537034	-6.73934	FALSE	0.537034
LABETALOL HYDROCHLORIDE	adrenergic blocker	Arch. Intern. Med. (1983), 143(3), 485-90; Br. J. Clin. Pharmacol. (1974), 1(6), 505-10; Br. J. Pharmacol. (1972), 45(4), 660-75	32780-64-6, 36894-69-6 [labetalol]	synthetic; Sch-15719W, AH-5158A	USP, INN, BAN, JAN	NORMODYNE	-8.61215	FALSE	0.0363259	-4.55359	FALSE	0.0363259
CYSTEAMINE HYDROCHLORIDE	antiurolithic, depigmentation, radiation protectant	Prog. Neuro-Psychopharmacol. Biol. Psychiatry (2011), 35(2), 380-389; Expert Opin. Pharmacother. (2004), 5(11), 2255-2262; Mamm. Genome (2011), 22(7-8), 486-94	60-23-1	cysteamine; CL-9148	USAN, INN, BAN		-8.61545	FALSE	0.169141	-9.0095	FALSE	0.169141
ALOIN	cathartic, laxative	J Chem Soc 1932: 2573	5133-19-7	aloe	BAN		-8.6411	FALSE	0.557134	-11.5248	FALSE	0.557134
CASANTHRANOL [cascaroside A shown]	laxative, antineoplastic	Cancer Letters 170:15 (2001)	8024-48-4	mixture of anthranol glycosides ex Cascara sagrada	USP	CASAKOL	-8.6411	FALSE	0.557134	-11.5248	FALSE	0.557134
SULFISOXAZOLE	antibacterial	Arzneim Forsch 15:1441 (1965); Pediatrics 88:215 (1991)	127-69-5	synthetic	USP, INN, BAN, JAN	SULFAFURAZOLE	-8.64391	FALSE	0.0192546	-15.4773	FALSE	0.0192546
AMINOETHYLISOTHIOUREA DIHYDROBROMIDE	NOS inhibitor	Br J Pharmacol 114:510 (1995)	56-10-0	synthetic	experimental		-8.65699	FALSE	0.5277	-8.01293	FALSE	0.5277
LEVOBUNOLOL HYDROCHLORIDE	beta-adrenergic blocker	Drugs (1987), 34(6), 648-61; J. Med. Chem. (1970), 13(4), 684-8; J. Med. Chem. (1973), 16(5), 585-8	17912-14-7	synthetic; W-7000A	USP, INN, BAN	BETAGAN	-8.67013	FALSE	0.0327111	-3.76175	FALSE	0.0327111
MEVALONIC ACID LACTONE		JACS 78:5273 (1956)	503-48-0	common primary metabolite	undetermined activity		-8.68794	FALSE	0.379804	-8.70793	FALSE	0.379804
IOVERSOL	radiopaque agent	Invest. Radiol. (1990), 25(Suppl. 1), S100-S101; Invest. Radiol. (1989), 24 Suppl 1S33-4; Invest. Radiol. (1989), 24(2), 133-7	8771-40-2	synthetic; MP-328	USP, INN, BAN	OPTIRAY	-8.69234	FALSE	0.00810722	-11.1949	FALSE	0.00810722
3-OXOURSAN (28-13)OLIDE				semisynthetic	undetermined activity		-8.71206	FALSE	0.633146	-4.1523	FALSE	0.633146
CARYLOPHYLLENE OXIDE			1139-30-6	clove, cinnamon and many other oils	undetermined activity		-8.71303	FALSE	0.563417	-5.65737	FALSE	0.563417
SINAPIC ACID			530-59-6	rapseed	undetermined activity		-8.71475	FALSE	0.466313	-11.2917	FALSE	0.466313
ERGOSTEROL ACETATE			2418-45-3	derivative; mp 179-181 C	undetermined activity		-8.72269	FALSE	0.478174	-5.69591	FALSE	0.478174
FERULIC ACID	antineoplastic, choleretic, food preservative	J Org Chem 16: 216 (1951)	1135-24-6	widely distributed in plants	experimental		-8.73556	FALSE	0.44327	-11.2298	FALSE	0.44327
MEPHENYTOIN	anticonvulsant	Antiepileptic Drugs (1972), 275-81; Med. Welt (1978), 29(22), 919-26, ; Med. Press (1948), 220(5), 95-7,	50-12-4	synthetic; NSC-34652	USP, INN, BAN		-8.73908	FALSE	0.015201	-4.98103	FALSE	0.015201
ASTAXANTHIN		Nature 184: 1714 (1959)	71772-51-5	Carotenoid pigment plant and animal sources	undetermined activity		-8.75999	FALSE	0.567626	-8.11204	FALSE	0.567626
FURAZOLIDONE	antibacterial	Infect. Dis. Ther. (1994), 9, 391-401; J. Antimicrob. Chemother. (1976), 2(4), 325-36; J. Pharm. Pharmacol. (1964), 16, 663-9	67-45-8	NF-180; synthetic	USP, INN, BAN	FUROXONE	-8.76333	FALSE	0.0202681	-13.5727	FALSE	0.0202681
HISTAMINE DIHYDROCHLORIDE	H1&2 agonist, edema induction, gastric secretion stimulant	JACS 40:1716 (1918); J Biol Chem 180:703 (1949); Arzneim-Forsch 9:22 (1959)	51-45-6 [histamine]	Claviceps purpurea, many plants and animals	USAN		-8.76801	FALSE	0.476307	-10.5912	FALSE	0.476307
TRYPTOPHAN	antidepressant, nutrient; LD50(rat) 1634 mg/kg ip	Biochem J 29:2256 (1935); JACS 67:36 (1945); Aust J Chem 16:246 (1963)	73-22-3 ['L']	many plants, animal protein	USP, INN, JAN		-8.78428	FALSE	0.53812	-5.75919	FALSE	0.53812
PROTIONAMIDE	antibacterial	Chemotherapy 26:276 (1980)	14222-60-7	synthetic; TH-1321, RP-9778	INN, BAN, JAN	EKTEBIN	-8.78842	FALSE	0.139073	-9.509	FALSE	0.139073
LUPEOL ACETATE	antiulcer	J Ind Chem Soc 39:749 (1962)	1617-68-1	Veronia cinerea	experimental		-8.79634	FALSE	0.614854	-4.08548	FALSE	0.614854
12-HYDROXY-4,4-BISNOR-4,8,11,13-PODOCARPATETRAEN-3-ONE				semisynthetic	undetermined activity		-8.80054	FALSE	0.470024	-7.33954	FALSE	0.470024
SCLAREOL	antineoplastic, apoptosis inducer	J Chem Soc 1960:4613; Phytochemistry 19:71 (1980); 36:971 (1994); Leukemia Res 23:217 (1999); Chem Phys Lipids 133:125 (2005); Apoptosis 12:685 (2007)	515-03-7	Salvia scleria	experimental		-8.82228	FALSE	0.537601	-4.86558	FALSE	0.537601
NITRENDIPINE	antihypertensive	Circulation Res 56:868 (1985); Br J Pharmacol 102:337 (1991); 105:997 (1992)	84845-75-0	synthetic; Bay-E5009	USAN, INN, BAN, JAN	BAYPRESS	-8.83321	FALSE	0.206852	6.52481	TRUE	0.206852
CANDESARTAN CILEXTIL	angiotensin 1 receptor antagonist	Clin Ther 15:684 (1993); 16:74 (1994) ; Lancet 362:759 (2003)	139481-59-7	synthetic	USAN, INN	ATACAND	-8.85253	FALSE	0.168064	-13.8796	FALSE	0.168064
ALTHIAZIDE	diuretic	Curr Ther Res 46:44 (1989)	5588-16-9	synthetic; P-1779	USAN, INN	ALDACTAZINE	-8.85943	FALSE	0.283561	-13.4445	FALSE	0.283561
PROCARBAZINE HYDROCHLORIDE	antineoplastic	Toxicol Appl Pharmacol 18:185 (1971); Eur J Cancer 40:1924 (2004)	671-16-9	synthetic;RO-4-6467	USAN, INN, BAN, JAN	MATULANE	-8.87632	FALSE	0.015201	-10.4841	FALSE	0.015201
ORSELLINIC ACID, ETHYL ESTER		J Org Chem 30: 3566 (1965)	2524-37-0	Roccella and Lecanora lichens	undetermined activity		-8.87926	FALSE	0.452764	-8.41094	FALSE	0.452764
CARMUSTINE	antineoplastic, alkylating agent	Toxicol Appl Pharmacol 21: 405 (1972)	154-93-8	synthetic	USAN, INN, BAN	GLIADEL	-8.88364	FALSE	0.0111474	-10.0621	FALSE	0.0111474
CRESOPIRINE	antiinflammatory, antpyretic		4386-39-4	synthetic	INN		-8.88721	FALSE	0.265339	-9.7041	FALSE	0.265339
3H-1,2-DITHIOLE-3-THIONE	antioxidant, antineoplastic	Free Rad Biomed 28:944 (2000)		synthetic; D3T	experimental		-8.88896	FALSE	0.64935	-7.94649	FALSE	0.64935
MOXIFLOXACIN HYDROCHLORIDE	antibacterial	Expert Rev. Respir. Med. (2008), 2(4), 443-453; Antimicrob. Agents Chemother. (1997), 41(8), 1818-1824; Antimicrob. Agents Chemother. (1997), 41(1), 101-106	186826-86-8	synthetic	USAN	AVELOX	-8.908	FALSE	0.482659	-9.67305	FALSE	0.482659
BENFOTIAMINE	vitamin B1	Chem Pharm 18:1937 (1970); Am Nutr Metab 35:292 (1991)	22457-89-2	Vitamin B1; 8088-CB	INN, JAN	BIOTAMIN	-8.90974	FALSE	0.617546	-12.1023	FALSE	0.617546
MINOXIDIL	antihypertensive, antialopecia agent	Drugs 22:257 (1981); Int J Dermatol 24:82 (1985)	38304-91-5	synthetic; U-10858	USP, INN, BAN	ROGAINE	-8.92903	FALSE	0.541505	-12.6078	FALSE	0.541505
NIACIN	antihyperlipidemic, vitamin (enzyme cofactor)	Ther. Adv. Cardiovasc. Dis. (2011), 5(5), 227-240; Curr. Vasc. Pharmacol. (2011), 9(4), 521-530; Expert Rev. Cardiovasc. Ther. (2010), 8(10), 1457-1467	59-67-6	widespread in the plant and fungal kingdom	USP, INN, JAN	NIASPAN	-8.94641	FALSE	0.0162144	-13.9704	FALSE	0.0162144
SULFAMERAZINE	antibacterial	Vet Med (Prague) 13:619 (1968); Anal Profiles Drug Subs 6:515 (1977)	127-79-7	synthetic; RP-2632	USP-XXIII, INN, BAN	MESULFA	-8.94893	FALSE	0.0202681	-16.5373	FALSE	0.0202681
FENACLON	antipsychotic, antiepileptic	Farmakol. Toksikol. (1967), 30(3), 301-3; Farmakol. Toksikol. (1965), 28(3), 290-1. ; Farmakol. Toksikol. (1957), 20(No. 4), 20-6.	306-20-7	synthetic	INN	PHENACON	-8.9645	FALSE	0.435041	-8.1097	FALSE	0.435041
RETINYL ACETATE	vitamin precursor	Cancer Res 42:903 (1982); J Cell Physiol 144:229 (1990)	127-47-9	semisynthetic	JAN		-8.96776	FALSE	0.262231	-7.94327	FALSE	0.262231
SEMUSTINE	antineoplastic	Cancer 48:2575 (1981); N Engl J Med 314:119 (1986); J Natl Cancer Inst 81:1840 (1989)	13909-09-6	synthetic; METHYL-CCNU	USAN, INN		-8.96791	FALSE	0.159109	-9.52065	FALSE	0.159109
LOMEFLOXACIN HYDROCHLORIDE	antibacterial	Drugs (1991), 42(6), 1018-60; Antimicrob. Agents Chemother. (1988), 32(5), 656-62; Antimicrob. Agents Chemother. (1987), 31(6), 854-9	98079-52-8, 98079-51-7 (lomefloxacin)	synthetic; NY-198, SC-47111A	USAN, JAN	MAXAQUIN	-8.96799	FALSE	0.033008	-12.1528	FALSE	0.033008
MILRINONE	cardiotonic	Drugs (1988), 36(2), 158-92; Basic Res. Cardiol. (1989), 84 Suppl 185-103; Clin. Pharm. (1986), 5(3), 201-5	78415-72-2	synthetic; WIN-47203-2	USP, INN, BAN	PRIMACOR	-8.98163	FALSE	0.0141876	-10.0901	FALSE	0.0141876
ACESULFAME POTASSIUM	sweetener	Angewandte Chem IntL Ed 12:869 (1973); 37:1802 (1998); Horm Metab Res 19:233 (1987)	55589-62-3	synthetic	NF, INN, BAN	SUNETT	-8.98762	FALSE	0.533321	-10.7411	FALSE	0.533321
2,2'-AZO-bis-2-AMINOPROPANE	free radical initiator, apoptosis inducer	Biochemistry 36:7706 (1997); 40:1719 (2001); Biochem Biophys Acta 1543:69 (2000)	2997-92-4	synthetic	undetermined activity		-8.99758	FALSE	0.543361	-6.17912	FALSE	0.543361
ALBUTEROL	bronchodilator, tocolytic	Drugs 38:77 (1989); Arch Toxicol 68:213 (1994); Br Med J 320:1368 (2000)	18559-94-9	synthetic; salbutamol	USP, INN, BAN	PROVENTIL	-8.99862	FALSE	0.0182412	-9.88893	FALSE	0.0182412
NYLIDRIN HYDROCHLORIDE	vasodilator (peripheral)	J. Pharm. Pharmacol. (1970), 22(2), 101-3; J. Pharmacol. Exp. Ther. (1957), 120, 512-27; Am. J. Med. Sci. (1953), 226, 164-71	849-55-8	synthetic	USP-XII, INN, BAN		-9.0025	FALSE	0.376822	-4.34457	FALSE	0.376822
AMINOPTERIN	antineoplastic, antirheumatic, folic acid antagonist	New Engl J. Med, 238:787 (1948); Clin Cancer Res 11:8089 (2005)	54-62-6, 58602-66-7 [aminopterin sodium]	synthetic; NSC-739	INN, BAN		-9.01176	FALSE	0.266059	-19.3849	FALSE	0.266059
6-AMINONICOTINAMIDE	antineoplastic, apoptosis inducer	Biochem Pharmacol 50:1943 (1995); Cancer Chemother Pharmacol 40:376 (1997)	329-89-5	synthetic	experimental		-9.02676	FALSE	0.39687	-13.2883	FALSE	0.39687
SALSOLIDINE	antihypertensive	Bull Soc Chim France 4L1265 (1937); Phytochemistry 12:193 (1973); 13:1628 (1974); J Nat Prod 39:175,197 (1976); 45:277 (1982)	493-48-1	Salsola Richteri	experimental		-9.02974	FALSE	0.470954	-8.02773	FALSE	0.470954
NIACINAMIDE	Vitamin B3; enzyme cofactor; anti-pellagra	Cancer Res. (2011), 71(13), 4473-4483; Lett. Drug Des. Discovery (2004), 1(1), 58-65; Chim. Oggi (1996), 14(6), 55-57	98-92-0	widespread in plants, yeasts, fungi	USP, INN, JAN		-9.03389	FALSE	0.0182412	-13.0831	FALSE	0.0182412
ISOBUTYLMETHYLXANTHINE	phosphodiesterase inhibitor	Eur J Pharmacol 170: 35 (1989)		synthetic	experimental		-9.04225	FALSE	0.260073	-12.521	FALSE	0.260073
CARBOPLATIN	antineoplastic, convulsant	Biochimie 60:835 (1978); Cancer Chemother Pharmacol 9:140 (1980); Eur J Cancer Clin Oncol 20:1087 (1984)	41575-94-4	synthetic	USP, INN, BAN, JAN	PARAPLATIN	-9.06573	FALSE	0.54808	-6.59024	FALSE	0.54808
METHACHOLINE CHLORIDE	cholinergic, diagnostic aid	Chest (2010), 138(2, Suppl.), 18S-24S; Allergy (2001), 56(12), 1114-1120; Br. J. Pharmacol. (1970), 38(4), 758-70	62-51-1, 55-92-5 [methacholine]	synthetic	USP, INN, BAN	PROVOCHOLINE	-9.07016	FALSE	0.21569	-9.89717	FALSE	0.21569
CYROMAZINE	acaricide, insecticide, ectoparisitide	J. Econ. Entomol. (1986), 79(5), 1192-5; J. Med. Entomol. (1984), 21(4), 427-31; Vet. Rec. (1980), 106(14), 306-7	66215-27-8	synthetic; CGA-72662	INN, BAN		-9.07825	FALSE	0.532189	-13.1065	FALSE	0.532189
FENCLONINE (DL)	serotonin inhibitor; tryptophan hydroxylase inhibitor	Mol Pharmacol 3:274 (1967); Ann Intern Med 72:919 (1970); 73:607 (1970)	7424-00-2(dl); 14173-39-8(l)	synthetic; CP-10188, NSC-77370	USAN, INN		-9.08606	FALSE	0.309181	-10.7325	FALSE	0.309181
DEHYDROACETIC ACID	antifungal, antibacterial	J Pharmacol Exp Ther 99:57 (1950)	520-45-6	synthetic	NF-XVII	DHA	-9.08611	FALSE	0.497431	-8.25049	FALSE	0.497431
CAPOBENIC ACID	antiarrhythmic	Riv. Farmacol. Ter. (1982), 13(2), 111-22; Biochem. Pharmacol. (1976), 25(19), 2203-7; Atherosclerosis (1971), 14(3), 375-8	21434-91-3	synthetic; C-3	USAN, INN		-9.10289	FALSE	0.497278	-10.2766	FALSE	0.497278
DOCUSATE SODIUM	stool softener	J. Colloid Interface Sci. (1971), 37(2), 469-75; Gut (1985), 26(10), 1008-13; Gastroenterology (1985), 89(3), 489-93	577-11-7	synthetic	USP	COLACE	-9.10725	FALSE	0.663067	-8.76644	FALSE	0.663067
ALPRENOLOL	betaadrenergic blocker	Clin Ter 56:121 (9171); Acta Med Scand 1984 Suppl 680:1	13655-52-2, 13707-88-5 [alprenolol hydrochloride]	synthetic	USAN, INN, BAN, JAN	GUBERNAL	-9.10944	FALSE	0.288906	-0.58484	FALSE	0.288906
beta-AMYRIN		Phytochemistry 9: 1669 (1970)	559-70-6	widespread in plants	undetermined activity		-9.12129	FALSE	0.589837	-5.21961	FALSE	0.589837
CLINAFOXACIN HYDROCHLORIDE	antibacterial	Chemotherapy 38:92 (1992)	105956--99-8	synthetic; CI-960	USAN		-9.15761	FALSE	0.315543	-10.2922	FALSE	0.315543
alpha-CYANO-3-HYDROXYCINNAMIC ACID	inhibit mitochondrial pyruvate transport			synthetic	experimental		-9.16538	FALSE	0.445634	-10.2493	FALSE	0.445634
ROCCELLIC ACID		J Chem Soc 1971: 1318	22139-54-4	Lecanora and Roccella spp	undetermined activity		-9.17195	FALSE	0.517678	-7.26889	FALSE	0.517678
IOXILAN	radiopaque agent	Invest. Radiol. (1988), 23(Suppl. 1), S79-S83; Invest. Radiol. (1990), 25 Suppl 1S107-8; Invest. Radiol. (1990), 25(1), 46-51	107793-72-6	synthetic	USP, INN	OXILAN	-9.18085	FALSE	0.115493	-11.1731	FALSE	0.115493
CHLORAMPHENICOL PALMITATE	antibacterial, antirickettsial	Antibiot Chemother 2:234 (1952); 7:374 (1957)	530-43-8	semisynthetic	USP, BAN, JAN	CHLOROPAL	-9.18976	FALSE	0.612244	-9.82541	FALSE	0.612244
METHYL ORSELLINATE		Ber 56: 2556 (1923); JACS 88: 2053 (1966); Tetrahedron 24: 2707 (1968); J Chem Soc 1984: 1035,1043	3187-58-4	lichens and lichen acids	undetermined activity		-9.19023	FALSE	0.46727	-9.64586	FALSE	0.46727
EUPHOL		J Chem Soc 1944:249; 1958:179	514-47-6	Euphorbia spp.	undetermined activity		-9.19485	FALSE	0.510296	-5.39765	FALSE	0.510296
LANOSTEROL			79-63-0	wool fat of sheep	undetermined activity		-9.19485	FALSE	0.510296	-5.39765	FALSE	0.510296
ACEDOBEN	immune stimulant (component)	Arch Dermatol 119:463 (1983)	556-08-1	synthetic	INN	IMUNOVIR	-9.2053	FALSE	0.32259	-14.9593	FALSE	0.32259
NAFCILLIN SODIUM	antibacterial	Antimicrob. Agents Chemother. (1964), 305-10; Antimicrob. Agents Chemother. (1962), 1961, 611-19; J. Chem. Soc. (1963), 491-7	7177-50-6, 985-16-0 [anhydrous], 147-52-4 [nafcillin]	semisynthetic; WY-3277	USP, INN, BAN	NALLPEN	-9.2352	FALSE	0.405868	-11.8951	FALSE	0.405868
PINACIDIL	K channel agonist, antihypertensive	Eur J Clin Pharmacol 26:603 (1984); Drug Dev Res 9:249 (1986)	85371-64-8, 60560-33-0 [anhydrous]	synthetic	USAN, INN	PINDAC	-9.24264	FALSE	0.241281	-12.2826	FALSE	0.241281
CYACETACIDE	antibacterial, tuberculostatic	J Prakt Chem 92:313 (1915); Arch Pharm 288:453 (1955)	140-87-4	synthetic	INN, BAN	DICTYZIDE	-9.24453	FALSE	0.509238	-8.75948	FALSE	0.509238
ETHYL PARABEN	antifungal	J. Soc. Cosmet. Chem. (1979), 30(1), 25-39; Nature (1973), 241(5388), 321-5; Chim. Ther. (1972), 7(6), 427-33	120-47-8	synthetic	USAN, NF, JAN		-9.25925	FALSE	0.384211	-9.50786	FALSE	0.384211
CYTISINE	antiinflammatory, respiratory stimulant	J Chem Soc 1932: 2778; Br J Pharmacol 35:161 (1969)	485-35-8	Thermopsis lanceolata	INN	CYTITON	-9.27343	FALSE	0.599897	-7.36501	FALSE	0.599897
PRILOCAINE HYDROCHLORIDE	anesthetic (local)	Anesthesiology 28:246 (1967); Arch Dermatol 122:924 (1986)	1786-81-8, 721-50-6 [prilocaine]	synthetic; Astra-1512, L-67	USAN, INN, BAN	CITANEST	-9.27485	FALSE	0.0336855	-10.1664	FALSE	0.0336855
CHOLESTAN-3-ONE		Biochem J 40:79 (1946)	566-88-1	minor mammalian sterol	undetermined activity		-9.28	FALSE	0.488102	-9.72319	FALSE	0.488102
CINTRIAMIDE	antipsychotic	JAMA 186:1082 (1963)	5588-21-6	Alstonia lenorrmandii	USAN, INN		-9.28673	FALSE	0.423642	-10.4297	FALSE	0.423642
NIMODIPINE	vasodilator	Am. J. Cardiol. (1985), 55(3), 144B-148B; Naunyn-Schmiedeberg's Arch. Pharmacol. (1979), 310(1), 69-78; Br. J. Pharmacol. (1979), 67(3), 409P-410P	66085-59-4	synthetic; Bay-E9736	USP, INN, BAN	NIMOTOP	-9.30945	FALSE	0.015201	7.23506	TRUE	0.015201
MAFENIDE HYDROCHLORIDE	antibacterial	Life Sci 5:2279 (1966); Anal Profiles Drug Subst Excip 24:277 (1996)	138-39-6	synthetic	USAN, INN, BAN, JAN	SULFAMYLON	-9.3126	FALSE	0.410585	-12.7545	FALSE	0.410585
PRAZIQUANTEL	anthelmintic; EMBAY-8440	Eur J Clin Pharmacol 14:281 (1978); N Engl J Med 310:101 (1984)	55268-74-1	synthetic	USP, INN, BAN, JAN	BILTRICIDE	-9.3546	FALSE	0.00810722	-3.21419	FALSE	0.00810722
FISSINOLIDE		Tetrahedron 26: 219 (1970); Tet Letters 1970: 2797; J Chem Soc 1973: 1599	1915-69-1	Cedrela fissilis, Khaya grandifoliola	undetermined activity		-9.35996	FALSE	0.605492	-7.34873	FALSE	0.605492
SULFISOXAZOLE ACETYL	antibacterial	Arzneim Forsch 15:1441 (1965); Anal Profiles Drug Subs 2:487 (1973)	80-74-0	synthetic	USP	GANTRISIN	-9.36791	FALSE	0.181062	-16.3186	FALSE	0.181062
DEXTROAMPHETAMINE SULFATE	CNS stimulant	J Med Chem 18:71 (1975); Neurosci Biobehav Rev 16:481 (1992)	51-63-8	synthetic	USP	DEXEDRINE	-9.37306	FALSE	0.35421	-9.77145	FALSE	0.35421
ISOXICAM	antiinflammatory	Am. J. Med. (1985), 79(4B), 12-6; Agents Actions (1976), 6(6), 748-54; Agents Actions (1975), 5(3), 256-63	34552-84-6	synthetic; W-8495	USAN, INN, BAN	MAXICAM	-9.38236	FALSE	0.39685	-13.4593	FALSE	0.39685
DACARBAZINE	antineoplastic	Biochem Pharmacol 11:674 (1962); 019:911 (1970); Eur J Cancer 8:85 (1972)	4342-03-04	synthetic	USP, INN, BAN, JAN	DTIC-DOME	-9.39652	FALSE	0.477942	-12.6083	FALSE	0.477942
SULFACETAMIDE	antibacterial	Int J Dermatol 32:365 (1993); Anal Profiles Drug Subs Excip 23:471 (1994)	144-80-9, 127-56-0 [anhydrous], 6209-17-2 [sulfacetamide sodium]	synthetic	USP, INN, BAN	ALBUCID	-9.39733	FALSE	0.0212815	-15.5046	FALSE	0.0212815
3-ISOBUTYL-1-METHYLXANTHINE (IBMX)	phosphodiesterase inhibitor		28822-58-4	synthetic	experimental		-9.39925	FALSE	0.442376	-11.8411	FALSE	0.442376
FOSFOMYCIN CALCIUM	antibacterial	Ann NY Acad Sci 235:364 (1974); J Antimicrob Chemother 11:467 (1983); 48:209 (2001)	26472-47-9, 23112-90-5(acid)	Streptomyces spp	USAN, INN, BAN	FOSMICIN	-9.41732	FALSE	0.1272	-10.9747	FALSE	0.1272
GALLIC ACID	antineoplastic, astringent, antibacterial	J Chem Soc 1961:1854; Agric Biol Chem 30:617 (1966); Phytochemistry 10:894 (1971); 11:1911 (1972); Cancer Res 39:844 (1979); J Med Chem 22:589 (1979)	149-91-7	insect galls	INN, NF-VII		-9.42478	FALSE	0.413042	-11.9442	FALSE	0.413042
THALIDOMIDE	hypnotic	Drug Saf 7:116 (1992); J Am Pharm Assoc NS37:307 (1997); Clin Ther 25:342 (2003)	50-35-1	synthetic; K-17	USP, INN, BAN	THALOMID	-9.44199	FALSE	0.49003	-9.90606	FALSE	0.49003
GABOXADOL HYDROCHLORIDE	GABAa agonist, GABAc antagonist	J Med Chem 24: 1377 (1981); 26: 895 (1983); Drugs of the Future 9: 597 (1984)	64603-91-4	synthetic; Lu-02-030, MK-0928, THIP hydrochloride	INN		-9.44925	FALSE	0.525253	-11.58	FALSE	0.525253
OXALIPLATIN	antineoplastic	Future Oncol. (2009), 5(1), 33-42; J. Med. Chem. (1978), 21(12), 1315-18; J. Clin. Hematol. Oncol. (1977), 7(1), 197-209	61825-94-3	synthetic; SR-96669, RP-54780	USAN, INN, BAN	ELOXATIN	-9.45269	FALSE	0.5645	-8.27583	FALSE	0.5645
MELPHALAN	antineoplastic, alkylating agent	Biochem Pharmacol 13:969 (1964); J Pharm Pharmacol 18:760 (1966)	148-82-3	synthetic	USP, INN, BAN, JAN	ALKERAN	-9.45343	FALSE	0.00810722	-10.8943	FALSE	0.00810722
RACEPHEDRINE HYDROCHLORIDE	bronchodilator, decongestant	J Dis Child 94:80 (1957); Public Health 9:114 (2001); Rev Panam Salud Publica 9:114 (2001)	134-71-4, 90-81-3 [racephedrine]	synthetic	USAN, INN, BAN		-9.46021	FALSE	0.0373848	-6.96735	FALSE	0.0373848
EPHEDRINE (1R,2S) HYDROCHLORIDE	bronchodilator, cardiac stimulant	Br J Clin Pharmacol 6:221 (1978); Clin Toxicol 41:849 (2003); Brain Res 1069:96 (2006)	50-98-6, 299-42-3 [(-)-ephedrine]	many Ephedra spp	USAN, INN, BAN, JAN		-9.46021	FALSE	0.0373848	-6.96735	FALSE	0.0373848
PSEUDOEPHEDRINE HYDROCHLORIDE	decongestant	J Pharmacol Exp Ther 158:135 (1967); J Clin Hosp Pharm 8:315 (1983); Am J Emerg Med 16:262 (1998)	345-78-8	Ephedra spp	USP, INN, BAN	SUDAFED	-9.46021	FALSE	0.0373848	-6.96735	FALSE	0.0373848
HELENINE	anthelmintic, antibacterial, antineoplastic	J Am Chem Soc 79: 5721 (1957); 88: 3408 (1966); J Org Chem 29: 3727 (1964)	546-43-0	Inula spp	experimental		-9.46843	FALSE	0.529616	-3.97846	FALSE	0.529616
DIHYDROCELASTROL		J Org Chem 30: 1729 (1965)		celastrol derivative	undetermined activity		-9.47446	FALSE	0.589315	-7.16522	FALSE	0.589315
MESNA	mucolytic	Curr. Opin. Oncol. (1997), 9(6), 569-78; Gynecol. Oncol. (1993), 51(1), 104-8; Semin. Oncol. (1992), 19(6 Suppl 12), 65-71	19767-45-4, 3375-50-6 [2-mercaptoethanesulfonic, acid]	synthetic	USAN, INN, BAN		-9.48475	FALSE	0.106392	-12.1717	FALSE	0.106392
FERROUS FUMARATE	hematinic	Blood 15:540 (1960); Br J Nutrit 65:271 (1991); Am J Clin Nutr 74:791 (2001)	141-01-5	synthetic	USP, JAN	FEOSTAT	-9.49506	FALSE	0.435442	-12.0678	FALSE	0.435442
MESTRANOL	estrogen, with progesterone as oral contraceptive	Fertil. Steril. (1965), 16, 97-100; Appl. Thera. (1964), 6, 511-8; JAMA, J. Am. Med. Assoc. (1964), 188, 1115-20	72-33-3	semisynthetic; EE3-ME, 33355	USP, INN, BAN, JAN		-9.49548	FALSE	0.00608042	-2.0305	FALSE	0.00608042
PICONOL	decongestant	Biol. Pharm. Bull. (1999), 22(11), 1234-1236; J. Med. Chem. (1979), 22(7), 840-4	586-98-1	synthetic	INN		-9.49682	FALSE	0.480044	-13.1968	FALSE	0.480044
ORNIDAZOLE	antiinfective	Ann. Pharmacother. (2006), 40(10), 1804-1813; Antimicrob. Agents Chemother. (1977), 11(4), 631-7; Proc. Soc. Exp. Biol. Med. (1970), 133(2), 490-2	16773-42-5	synthetic; Ro-7-0207	USAN, INN		-9.51414	FALSE	0.250294	-14.9154	FALSE	0.250294
IPROHEPTINE	vasoconstrictor, antihistamine, nasal decongestant	Arzneim Forsch 17:25 (1967)	13946-02-6	synthetic	INN, JAN	METRON	-9.5255	FALSE	0.570253	-7.44591	FALSE	0.570253
SODIUM TETRADECYL SULFATE	sclerosing agent	J Ind Hyg Toxicol 30:63 (1948)	139-88-8	synthetic	INN	SOTRADECOL	-9.52669	FALSE	0.565772	-10.6646	FALSE	0.565772
7-DESACETOXY-6,7-DEHYDROGEDUNIN				derivative of gedunin	undetermined activity		-9.52864	FALSE	0.576363	-8.22888	FALSE	0.576363
O-BENZYL-l-SERINE				synthetic	undetermined activity		-9.53919	FALSE	0.448173	-11.1573	FALSE	0.448173
XYLOMETAZOLINE HYDROCHLORIDE	adrenergic agonist, nasal decongestant	Anal Profiles Drug Subs 14:135 (1985); J Laryngol Otol 101:666 (1987)	1218-35-5, 526-36-3 [xylometazoline]	synthetic	USP, INN, BAN	OTRIVIN	-9.54235	FALSE	0.26044	-8.34469	FALSE	0.26044
IOHEXOL	radiopaque diagnostic aid	Clin Radiol 33:231 (1982); Anal Profiles Drug Subst 17:115 (1988)	66108-95-0	synthetic B-15000, SQ-13396	USP, INN, BAN, JAN	OMNIPAQUE	-9.5472	FALSE	0.0111474	-14.4646	FALSE	0.0111474
GAMBOGIC ACID	antiinflammatory, cytotoxic, inhibits HeLa cells in vitro;	Tetrahedron 21: 1453 (1965); J Chem Soc(C) 1966:772; Tet Lett 1967:4201; Phytochemistry 41,: 815 (1996)	2752-65-0	Garcinia morella, G hanburyii; LD50(rat) 88 mg/kg ip	experimental		-9.55381	FALSE	0.706772	-6.24469	FALSE	0.706772
ENTANDROPHRAGMIN		J. Chem. Res. Synop. 1977: 154	11013-05-1	Entangrophragma spp.	undetermined activity		-9.57405	FALSE	0.759008	-6.11178	FALSE	0.759008
CHLORAMPHENICOL	antibacterial, antirickettsial, inhibits protein synthesis	IARC Monographs 10:85 (1976); Anal Profiles Drug Subs 4:47 (1975); 15:701 (1986)	56-75-7	Streptomyces venezuelae	USP, INN, BAN, JAN	CHLOROMYCETIN	-9.58981	FALSE	0.00506701	-10.7501	FALSE	0.00506701
L-PHENYLALANINOL	antiulcer	Chem Pharm Bull 40:3113 (1992)	3182-95-4	synthetic	experimental		-9.60164	FALSE	0.312783	-8.47976	FALSE	0.312783
FOSCARNET SODIUM	antiviral	Science (1978), 4358, 819-21; Virology (1984), 135(1), 293-6; Biochim. Biophys. Acta (1981), 652(1), 90-8	63585-09-1	synthetic	USAN, INN, BAN	FOSCAVIR	-9.60849	FALSE	0.0699847	-11.7909	FALSE	0.0699847
METOPROLOL TARTRATE	antihypertensive, antianginal	J. Cardiovasc. Pharmacol. (1987), 10 Suppl , 2S80-5; Acta Pharmacol. Toxicol. Suppl. (1975), 36(5), 7-23; Life Sci. (1973), 12(3)(Pt. 1), 107-19	56392-17-7, 37350-58-6 [metroprolol]	synthetic; CGP-2175E	USP, JAN	LOPRESSOR	-9.61832	FALSE	0.43839	-8.9835	FALSE	0.43839
LORGLUMIDE SODIUM	CCK receptor antagonist	Arzneim-Forsch 37: 1265 (1987)	97964-56-2 (acid)	synthetic	INN		-9.62191	FALSE	0.60399	-12.1467	FALSE	0.60399
ACETARSOL	antiprotozoal; diethylamine salt as antiphilitic	Lancet 2:688, 828 (1937); Br J Vener Dis 28:210 (1952); Br Med J 1961:1282	97-44-9	synthetic	NF, INN, BAN	STOVARSOL	-9.62357	FALSE	0.451972	-12.2116	FALSE	0.451972
CELASTROL	antineoplastic, NO synthesis inhibitor, chaperone stimulant	J Chem Soc 1963:2884; 1972:330; J Org Chem 30:1729 (1965); J Biol Chem 279:56053 (2004); J Mol Med 85:1421 (2007); Mol Biol Cell 19:1104 (2008)	34157-83-0	Celastrus scandens & Tripterygium wilfordii	experimental		-9.64223	FALSE	0.563913	-7.85956	FALSE	0.563913
FLORFENICOL	antibacterial	FEMS Microbiol. Rev. (2004), 28(5), 519-542; Antimicrob. Agents Chemother. (1980), 18(2), 311-16; Naturwissenschaften (1980), 67(2), 89-90	76639-94-6	synthetic; SCH-25298	USAN, INN, BAN	NUFLOR	-9.68397	FALSE	0.399821	-10.5679	FALSE	0.399821
BUCLADESINE	vasodilator	Eur J Pharmacol 57:107 (1979); 91:343 (1983; Am J Cardiol 51:1364 (1983)	362-74-3	synthetic	INN, JAN	ACTOSIN	-9.68415	FALSE	0.583036	-18.3353	FALSE	0.583036
DIHYDROCELASTRYL DIACETATE	chaperone stimulant	J Org Chem 30: 1729 (1965); J Biol Chem 279:56053 (2004);		celastrol derivative	undetermined activity		-9.71551	FALSE	0.605373	-5.00448	FALSE	0.605373
METHYLPHENIDATE HYDROCHLORIDE	CNS stimulant	Helv Chim Acta 27:1748 (1944); J Pharmacol Exp Therap 131:115 (1961)	298-59-9, 113-45-1(base)	synthetic	USP, INN, BAN, JAN	RITALIN	-9.72116	FALSE	0.0344691	-4.99507	FALSE	0.0344691
ETHOTOIN	anticonvulsant	Neuropharmacology (1980), 19(7), 643-52; Am. J. Med. Sci. (1957), 234, 74-7; Ann. Neurol. (1979), 6(5), 410-4	86-35-1	synthetic	USP, INN, BAN, JAN	PEGANONE	-9.72598	FALSE	0.015201	-7.75118	FALSE	0.015201
TRIENTINE HYDROCHLORIDE	chelating agent	Prog Clin Biol Res 34:271 (1979); Dev Pharmacol Ther 1:318 (1980); Lancet 1:643 (1982)	38260-01-4	synthetic; MK-0681	USP, INN, BAN	SYPRINE	-9.74357	FALSE	0.12183	-8.36541	FALSE	0.12183
VECURONIUM BROMIDE	neuromuscular blocker	Anesthesiology 55:6, 12 (1981)	50700-72-6	synthetic; ORG-NC-45	USAN, INN, BAN, JAN	NORCURON	-9.74448	FALSE	0.165848	-10.5722	FALSE	0.165848
BIXIN		Helv Chim Acta 40: 1242 (1957); J Chem Soc 1961: 1625; 1970: 235; J Food Sci 36: 861 (1971)	39937-23-0	Bixa orellana seeds	undetermined activity		-9.74697	FALSE	0.509249	-9.06861	FALSE	0.509249
SANTONIN		J Chem Soc 1930: 1110	481-06-1	Artemisia spp.	undetermined activity		-9.75268	FALSE	0.544437	-5.11387	FALSE	0.544437
SPERMINE	immune modulator	Differentiation 19:1 (1981); Cancer Res 42:3248 (1982)	71-44-3	all animal tissue, fungi	experimental		-9.75639	FALSE	0.458477	-9.2894	FALSE	0.458477
ORSELLINIC ACID			480-64-8	common lichen constituent	undetermined activity		-9.76856	FALSE	0.418816	-12.3022	FALSE	0.418816
SULFAGUANIDINE	antibacterial	Bull Johns Hopkins Hosp 67:163 (1940); J Mt Sinai Hosp 10:343 (1943)	57-67-0	synthetic; RP-2275	NF-XI, INN, BAN	GANIDAN	-9.76867	FALSE	0.388827	-14.0412	FALSE	0.388827
THEOPHYLLINE	bronchodilator	Anal Profiles Drug Subs 4:466 (1975); Crit Care Clin 7:639 (1991)	5967-84-0, 58-55-9 [anhydrous]	Camelia thea, Paullinia cupana	USP, BAN, JAN	ELIXOPHYLLIN	-9.77276	FALSE	0.0253351	-13.0331	FALSE	0.0253351
ANABASINE HYDROCHLORIDE	insecticide	J Am Chem Soc 57: 959 (9154)	13078-04-1 (anabasine)	Anabasis aphylla & Nicotiana spp	agricultural use		-9.77488	FALSE	0.406915	-11.4569	FALSE	0.406915
DEBRISOQUIN SULFATE	anti-hypertensive	Biochem Pharmacol 18:891 (1969); Toxicol Appl Pharmacol 18:185 (1971)	581-88-4	synthetic; RO-5-3307/1	USAN, INN, BAN	DECLINAX	-9.78047	FALSE	0.510379	-6.37916	FALSE	0.510379
METHOTREXATE(+/-)	antineoplastic, antirheumatic, folic acid antagonist	Nat. Rev. Rheumatol. (2010), 6(3), 175-178; J. Med. Pharm. Chem. (1959), 1, 245-62; Proc. Soc. Exp. Biol. Med. (1958), 97, 429-31	60388-53-6	synthetic; amethopterin, CL-14377	USP, INN, BAN, JAN	RHEUMATREX	-9.78146	FALSE	0.0141876	-16.6897	FALSE	0.0141876
BILIRUBIN			635-65-4	pigment mamalian gallstones, blood and urine	undetermined activity		-9.79195	FALSE	0.668384	-6.91229	FALSE	0.668384
BAMBUTEROL HYDROCHLORIDE	beta adrenergic agonist, bronchodilator, cholinesterase inhibitor	Acta Anaeth Scand 34:595 (1990); Chest c103:771 (1993)	81732-46-9	synthetic	INN, BAN	BAMBEC	-9.82496	FALSE	0.419604	-6.57424	FALSE	0.419604
ETHIONAMIDE	antibacterial, tuberculostatic	J Biol Chem 277:12824 (2002); Am J Trop Med Hyg 74:457 (2006)	536-33-4	synthetic; 1314-TH	USP, INN, BAN, JAN	TRECATOR	-9.82824	FALSE	0.0212815	-11.6516	FALSE	0.0212815
BORNYL ACETATE	flavor, fragrance agent	Compt Rend 109:29 (1889); JACS 82:125 (1960)	76-49-3	semisynthetic	INN		-9.85241	FALSE	0.497082	-5.74783	FALSE	0.497082
DIHYDROJASMONIC ACID, METHYL ESTER	plant growth regulator	Helv Chim Acta 57: 1301 (1974); Tet Lett 3413 (1974); JACS 97: 6144 (1975); PNAS 98: 4788 (2001)	24851-98-7	Jasminium spp and Vicia faba	experimental		-9.85853	FALSE	0.552162	-9.07398	FALSE	0.552162
alpha-CYANO-4-HYDROXYCINNAMIC ACID	inhibitor of mitochondrial pyruvate transport			synthetic	experimental		-9.86537	FALSE	0.477404	-10.9971	FALSE	0.477404
CARBIMAZOLE	antithyroid	Clin Endocrinol 10:655 (1979)	22232-54-8	synthetic	INN, BAN		-9.88626	FALSE	0.452404	-9.71076	FALSE	0.452404
FORMESTANE	antineoplastic, aromatase inhibitor	Steroids 65: 171 (2000)	566-48-3	synthetic; CGP-32349	INN, BAN		-9.92173	FALSE	0.325178	-8.74252	FALSE	0.325178
AMINOGUANIDINE HYDROCHLORIDE	NO synthase inhibitor	Arch Biochem Biophys 316:290 (1995); Eur J Pharmacol 262:179 (1995)	996-19-0	synthetic	experimental		-9.92964	FALSE	0.412147	-10.3569	FALSE	0.412147
TROMETHAMINE	osmotic diuretic, alkalizer	JAMA 178:1000 (1961); FEBS Lett 199:92 (1986); Drugs 55:191 (1998)		synthetic	USP, INN, BAN	THAM	-9.93097	FALSE	0.393674	-9.42733	FALSE	0.393674
OXYMETAZOLINE HYDROCHLORIDE	adrenergic agonist, nasal decongestant	Eur. J. Pharmacol. (1999), 374(1), 137-46; Naunyn-Schmiedeberg's Arch. Pharmacol. (1982), 320(2), 170-4; J. Asthma Res. (1969), 7(2), 65-73	2315-02-8, 1491-59-4 [oxymetazoline]	synthetic; Sch-9384	USP, INN, BAN, JAN	VISINE	-9.93433	FALSE	0.0322048	-9.4677	FALSE	0.0322048
RETINYL PALMITATE	provitamin, antixerophthalamic	J Nutr 127:1686S (1997); J Food Drug Anal 10:262 (2002)	79-81-2	semisynthetic; Vitamin A palmitate	USP, JAN		-9.93508	FALSE	0.00304021	-12.4006	FALSE	0.00304021
ENOXACIN	antibacterial	Drugs (1988), 36(1), 32-66; Antimicrob. Agents Chemother. (1985), 28(5), 716-21; J. Med. Chem. (1984), 27(3), 292-301	74011-58-8	synthetic; AT2266, CI-919, PD-107779	USAN, INN, BAN, JAN	PENETREX	-9.93801	FALSE	0.0172278	-14.5633	FALSE	0.0172278
LOMUSTINE	antineoplastic	J Med Chem 9:892 (1966); Toxicol Appl Pharmacol 21:405 (1972)	13010-47-4	synthetic; CCNU, NSC-79037	USAN, INN, BAN	CEENU	-9.94065	FALSE	0.0131742	-10.4244	FALSE	0.0131742
TYRAMINE	adrenergic agonist		51-67-2	widespread in plants	experimental		-9.94619	FALSE	0.248341	-11.7124	FALSE	0.248341
TAURINE	neuroprotectant, inhibitory neurotransmitter, GABA agonist	Am J Clin Nutrition 47:660 (1988); Amino Acids 23:381 (2002); Endocrinology 147:3276 (2006)	107-35-7	widespread in animal tissue	USP, INN, JAN		-9.9492	FALSE	0.446854	-11.2811	FALSE	0.446854
PARAMETHADIONE	anticonvulsant	J Pharmacol Exp Ther 113:178 (1955); J Pharm Sci 64:1702 (1975)	115-67-3	synthetic	USP-XXII, INN, BAN	PARADIONE	-9.94939	FALSE	0.0243217	-7.80856	FALSE	0.0243217
CARTEOLOL HYDROCHLORIDE	beta-adrenergic blocker	Farmaco Ed Prat 34:202 (1979); Arzneim Forsch 33:277, 290 (1983); Drugs Aging 2:58 (1992)	51781-21-6	synthetic; OPC-1085	USP, INN, BAN, JAN	CARTROL	-9.95253	FALSE	0.0336855	-8.08638	FALSE	0.0336855
NANOFIN	antihypertensive, ganglioplegic	Farmakol. Toksikol. (1961), 24, 304-9. ; Nature (1959), 184(Suppl. No. 22), 1707-9	504-03-0	synthetic	INN	NANOPHIN	-9.95443	FALSE	0.533441	-8.34608	FALSE	0.533441
LUPEOL	antineoplastic	Bull Soc Chim Belg 70:585 (1961)	545-47-1	widespread in plants	experimental		-9.96468	FALSE	0.58169	-5.63084	FALSE	0.58169
VALPROATE SODIUM	anticonvulsant	Pharmacol Toxicol 69:310 (1991); Pharmacotherapy 5:171 (1985); 15:631 (1995)	1069-66-5, 99-66-1 [valproic acid]	synthetic; Abbott-44090	USAN, JAN	DEPACON	-9.97173	FALSE	0.219377	-11.38	FALSE	0.219377
SALSOLINE	antihypertensive, antihistamine	Phytochemistry 12:193 (1973); J Med Chem 33:147 (1990)	89-31-6	Salsola richteri	experimental		-9.98565	FALSE	0.486305	-8.20362	FALSE	0.486305
5alpha-ANDROSTAN-3,17-DIONE	androgen			human urine & adrenal cortex	experimental		-9.98587	FALSE	0.322458	-8.19543	FALSE	0.322458
PIMAGEDINE HYDROCHLORIDE	glycosylation inhibitor	Eur J Pharmacol 233:119 (1993); Biochem Biophys Res Commun 199:147 (1994); 225:525 (1996)	1937-19-5	synthetic; GER-11	USAN		-9.99012	FALSE	0.465469	-9.72148	FALSE	0.465469
UREA	diuretic, keratolytic	Can Med Assoc J 78:206 (1958)	57-13-6	synthetic	USP, JAN	UREAPHIL	-9.99199	FALSE	0.00202681	-10.2984	FALSE	0.00202681
URETHANE	antineoplastic, cytotoxic	J Pharmacol Exp Ther 42:1 (1931); Adv Cancer Res 11:1 (1968)	51-79-6	synthetic; NSC-746	NF-XIII, INN		-9.99573	FALSE	0.455942	-10.4885	FALSE	0.455942
ADRENOLONE HYDROCHLORIDE	adrenergic (opthalmic)	Int J Pharmaceut 1:189 (1978)	62-13-5, 99-45-6 (base)	synthetic	USAN, INN	STRYPHNASAL	-10.0019	FALSE	0.35341	-10.5281	FALSE	0.35341
DIHYDROFISSINOLIDE				derivative of fissinolide (00100031)	undetermined activity		-10.0049	FALSE	0.605892	-8.89968	FALSE	0.605892
HEPTAMINOL HYDROCHLORIDE	vasodilator	Ann. Pharm. Fr(1991), 49(3), 127-38; Therapie (1974), 29(3), 435-46; Arzneim. Forsch. (1972), 22(10), 1791-3	543-15-7, 372-66-7 [heptaminol]	synthetic	INN, BAN		-10.0115	FALSE	0.538314	-9.04101	FALSE	0.538314
AVOCATIN B		An Acad Brasil Cienc 42 (suplemento): 45 (1970)		Persea spp	experimental		-10.0135	FALSE	0.737881	-10.0392	FALSE	0.737881
FUROSEMIDE	diuretic, antihypertensive	Toxicol Appl Pharmacol 18:185 (1971); Anal Profiles Drug Subs 18:153 (`989)	54-31-9	synthetic	USP, INN, BAN, JAN	LASIX	-10.0149	FALSE	0.010134	-18.7768	FALSE	0.010134
CHRYSANTHEMYL ALCOHOL			5617-92-5	reduction product of pyrrethrin constituent	undetermined activity		-10.0208	FALSE	0.545413	-8.28098	FALSE	0.545413
DEOXYGEDUNIN	neuroprotective, anti-depressant. learning enhancement	PLoS One	21963-95-1	Meliaceae spp	experimental		-10.021	FALSE	0.585758	-9.24622	FALSE	0.585758
DIMETHYL CAPERATATE		J Nat Prod 29:43 (1966); J Pharm Sci, 56:1611 (1967); 57:1804 (1968); Acta Chem Scand, 29:889 (1975)		lichens: Parmelia, Mycoblastus, Nephromopsis spp	undetermined activity		-10.0398	FALSE	0.569192	-6.34192	FALSE	0.569192
ORBIFLOXACIN	antibacterial	Can J Vet Res 65:181 (2001); J Vet Pharmacol Ther 25:1 (2002); 29:191 (2006)	113617-63-3	synthetic	INN	ORBAX	-10.0401	FALSE	0.375312	-11.1734	FALSE	0.375312
BETAINE HYDROCHLORIDE	antiarteriosclerotic, hypolipaemic, hepatoprotectant	Eur J Pediatr 142:147 (1984); Arch Dis Child 64:1061 (1989); Biochem J 382:831 (2004)	590-46-5, 141-58-2 [replaced], 107-43-7 [betaine]	widespread in fungi and plants	USP	CYSTADANE	-10.0516	FALSE	0.0430177	-13.5433	FALSE	0.0430177
PRISTIMERIN	antineoplastic, antiinflammatory		1258-84-0	Celastrus and Maytenus spp	experimental		-10.0558	FALSE	0.55027	-6.91719	FALSE	0.55027
PYRIDOXINE	vitamin B6, enzyme cofactor	Acta Neurol Scand 76:8 (1987); Biol Pharm Bull 32:597 (2009)	65-23-6	rice husks, wheat germ, yeast	USP, INN, BAN, JAN	HEXABETALIN	-10.0581	FALSE	0.0162144	-15.0064	FALSE	0.0162144
AGELASINE	cytotoxic, antineoplastic	Can J Chem 53:1690 (1975)		Agelas dispar	experimental		-10.0653	FALSE	0.564433	-12.1169	FALSE	0.564433
2-METHYLENE-5-(2,5-DIOXOTETRAHYDROFURAN-3-YL)-6-OXO--10,10-DIMETHYLBICYCLO[7: 2: 0]UNDECANE				derivative	undetermined activity		-10.0964	FALSE	0.547606	-6.6549	FALSE	0.547606
INAMRINONE	cardiac stimulant	Expert Opin. Pharmacother. (2006), 7(16), 2179-2202; Drugs (1983), 26(6), 468-502; Circulation Res. (1979), 45(5), 666-77	60719-84-8	synthetic; WIN-40680, AMRINONE	USP, INN, BAN, JAN	INOCOR	-10.1035	FALSE	0.0131742	-12.1016	FALSE	0.0131742
THIOGUANINE	antineoplastic, purine antimetabolite	JACS 77:1676 (1955); JAMA 200:619 (1967); Nucl Acids Res 31:1331 (2003)	154-42-7, 5580-03-0 [hemihydrate]	synthetic; NSC-752	USP, INN, BAN	TABLOID	-10.1069	FALSE	0.398196	-14.0303	FALSE	0.398196
DEOXYKHIVORIN				Meliaceae spp	undetermined activity		-10.1371	FALSE	0.638448	-6.95538	FALSE	0.638448
3,7-EPOXYCARYOPHYLLAN-6-OL				derivative Lippia spp	undetermined activity		-10.1406	FALSE	0.512429	-5.22283	FALSE	0.512429
PIROCTONE OLAMINE	antiseborrheic	J Soc Cosmet Chem 32:327 (1981)	68890-66-4	synthetic	USAN	OCTOPIROX	-10.1458	FALSE	0.522168	-8.43526	FALSE	0.522168
TILMICOSIN	antibacterial	J Am Vet Med Assoc 202:273 (1993)	108050-54-0	semisynthetic; LY-177370	USP, INN, BAN	MICOTIL	-10.1763	FALSE	0.534948	4.03249	TRUE	0.534948
SENNOSIDE A	cathartic	Helv Chim Acta 33: 313 (1950)	81-27-6	Cassia & Rheum spp	USP, JAN	GLYSENNID	-10.1905	FALSE	0.795951	-13.9877	FALSE	0.795951
PANGAMIC ACID SODIUM		Int Rec Med 164:18 (1951); Chim Ther 7:103 (1972); Indian Drugs 20:185 (1983)	20858-86-0	vitamin B15	experimental		-10.1906	FALSE	0.494553	-8.34343	FALSE	0.494553
IPRONIAZID SULFATE	monoamine oxidase inhibitor, antidepressant	Ann NY Acad Sci 80:626 (1959); Arch Intern Med.105:583 (1960); Anesthesiology 22:335 (1961)	54-92-2, 305-33-9 [as phosphate]	synthetic	INN, BAN		-10.2015	FALSE	0.366564	-11.8994	FALSE	0.366564
TRIMETHADIONE	anticonvulsant	Pharmacol Toxicol 26:177 (1968); 27:295 (1969); Toxicol Appl Pharmacol 30:452 (1974)	127-48-0	synthetic	USP-XXIII, INN, BAN, JAN	TRIDIONE	-10.2064	FALSE	0.231028	-8.2724	FALSE	0.231028
SMILAGENIN ACETATE				Smilax ornata, Agave & Yucca spp	undetermined activity		-10.2077	FALSE	0.501281	-9.96453	FALSE	0.501281
KHIVORIN		J Chem Soc 1962: 768	2524-38-1	Khaya and other West African timbers	undetermined activity		-10.208	FALSE	0.682171	-6.57876	FALSE	0.682171
NITROFURAZONE	antiinfective (topical)	Drugs (2001), 61(3), 353-364; J. Med. Chem. (1970), 13(6), 1102-5; J. Med. Chem. (1967), 10(4), 530-3	59-87-0	synthetic	USP, INN, BAN	ACTIN-N	-10.213	FALSE	0.442801	-14.4781	FALSE	0.442801
PHYTOL		J Chem Soc 1966: 2144		nettles	undetermined activity		-10.2241	FALSE	0.445242	-6.60339	FALSE	0.445242
TRAMIPROSATE	antibacterial; GABA agonist	Br J Pharmacol 59:373 (1977); Neuropharmacology 17:13 (1978)	3687-18-1	synthetic	USAN, INN		-10.2274	FALSE	0.448243	-11.1736	FALSE	0.448243
FUCOSTANOL		J Am Chem Soc 60: 2431 (1938)	83-45-4	Calendula officinalis	undetermined activity		-10.2402	FALSE	0.484717	-9.58701	FALSE	0.484717
NEFIRACETAM	analgesic, antiinflammatory	Japan J Pharmacol 50:47 (1989); Arzneim Forsch 44:193 (1994)	77191-36-7	synthetic	INN	TRANSLON	-10.2449	FALSE	0.403727	-10.6361	FALSE	0.403727
NIMUSTINE	antineoplastic	Carcinogenesis 21: 1879 (2000)	42471-28-3	synthetic	INN, JAN		-10.2522	FALSE	0.514897	-15.1947	FALSE	0.514897
METHOPRENE (S)	ectoparasiticide	Pestic. Sci. (1997), 51(4), 443-449; J. Insect Physiol. (1989), 35(6), 513-17; J. Agric. Food Chem. (1978), 26(3), 542-50	40596-69-8	synthetic	INN		-10.2711	FALSE	0.598155	-5.20409	FALSE	0.598155
PSEUDO-ANISATIN	GABA antagonist	J Am Chem Soc 74: 3211 (1952)	31090-37-6	Illicium anisatum	experimental		-10.287	FALSE	0.565412	-8.34236	FALSE	0.565412
SULFACARBAMIDE	antibacterial	Antimicrob Agents Chemother 19:82 (1981)	547-44-4	synthetic	INN, BAN	SULFAUREA	-10.2924	FALSE	0.348064	-16.858	FALSE	0.348064
CARAPIN		Chem Commun 1965: 302	3463-88-5	Carapa and Cedrela species; mp 180-185	undetermined activity		-10.3016	FALSE	0.589747	-8.67479	FALSE	0.589747
ETHOSUXIMIDE	anticonvulsant	Nat. Rev. Neurol. (2010), 6(8), 420-421; CNS Drug Rev. (2007), 13(2), 224-239; Epilepsia (1964), 583-9	77-67-8	synthetic; CI-366, CN-10395, PM-671	USP, INN, BAN, JAN	ZARONTIN	-10.3056	FALSE	0.0212815	-10.4458	FALSE	0.0212815
3-HYDROXYTYRAMINE	dopaminergic	Am J Physiol 267:R628 (1994); FEBS Lett 325:215 (1993)	62-31-7	synthetic	experimental		-10.3149	FALSE	0.0131742	-13.1579	FALSE	0.0131742
ACETOHYDROXAMIC ACID	urease inhibitor, antiurolithic, antbacterial	J Pharmacol Exp Ther 186:173 (1973); J Urol 119:9 (1978); Urology17:320 (1981)	546-88-3	synthetic	USP, INN	LITHOSTAT	-10.3302	FALSE	0.0273619	-10.8493	FALSE	0.0273619
DIMERCAPROL	chelating agent (As, Au, Hg antidote)	Acta Pharmacologica et Toxicologica 11:68 (1955); Nursing Res 11:109 (1962)	59-52-9	synthetic	USP, INN, BAN, JAN	BAL	-10.3456	FALSE	0.0273619	-11.9372	FALSE	0.0273619
NITHIAMIDE	antibacterial	Antimicrob. Agents Chemother. (1979), 15(3), 392-5; Antimicrob. Agents Chemother. (1977), 12(3), 353-6; Mol. Pharmacol. (1970), 6(6), 604-16	140-40-9	synthetic; CI-5279	USAN, INN, BAN		-10.3535	FALSE	0.491646	-15.9693	FALSE	0.491646
PROGLUMIDE	anticholinergic	Minerva Med 58:3653 (1967); Eur J Pharmacol 64:69 (1980); Science 219:1449 (1983)	6620-60-6	synthetic; W-5219	USAN, INN, BAN, JAN	NULSA	-10.3598	FALSE	0.470327	-9.00866	FALSE	0.470327
OCTOPAMINE HYDROCHLORIDE	adrenergic agonist	Ann. Rev. Entomol. (2005), 50, 447-477; Arch. Insect Biochem. Physiol. (2003), 54(1), 1-13; Neurochem. Res. (1993), 18(8), 869-74	104-14-3	salivary glands of Octopus vulgaris; also Capsicum frutescens & Cyperus spp; ND-50	INN		-10.366	FALSE	0.326255	-12.5293	FALSE	0.326255
PURPUROGALLIN	xanthine oxidase inhibitor, antioxidant	J Chem Soc 1949: 3271; Biotechnol Biochem 61: 890 (1997)	569-77-7	gall of Dryophanta divisa	experimental		-10.3756	FALSE	0.546211	-10.1448	FALSE	0.546211
LEVOMENTHOL	analgesic (topical), antipruritic agent	Food Chem. Toxicol. (2008), 46(11S), S218-S223; Perfum. Flavor. (2007), 32(12), 38-47; J. Neurosci. (2007), 27(37), 9874-9884	2216-51-5	Mentha piperita and other Mentha spp	INN, BAN, JAN		-10.3775	FALSE	0.531765	-8.8517	FALSE	0.531765
SALSOLINOL HYDROBROMIDE	prolactin-releasing factor	Neurosignals 12:315 (2003); Physiol Res 55:353 (2006)	38221-21-5	dopamine derivative	experimental		-10.3812	FALSE	0.516941	-7.11479	FALSE	0.516941
GEDUNIN	antifeedant; heat shock inducer	J Chem Soc 1960:3827; 1962:5095; 1967:1026; 1969:864; 1970:421	2753-30-2	numerous Meliaceae species	experimental		-10.3992	FALSE	0.607994	-8.13047	FALSE	0.607994
ABACAVIR SULFATE	antiviral	Drugs 55:729 (1998); J Am Med Assoc 285:1155 (2001)	188062-50-2	synthetic	USAN, INN, BAN	ZIAGEN	-10.401	FALSE	0.56452	-16.4974	FALSE	0.56452
BAICALIN	diuretic		21967-41-9	Scutellaria & Oroxylum spp	experimental		-10.4027	FALSE	0.55479	-11	FALSE	0.55479
KHAYANTHONE		Chem Commun 1967:379	25279-68-9	Khaya species	undetermined activity		-10.4036	FALSE	0.657765	-6.88842	FALSE	0.657765
BETULIN		J Am Chem Soc 78: 2312 (1956)	473-98-3	Betula spp	undetermined activity		-10.4381	FALSE	0.578241	-6.95135	FALSE	0.578241
SOTALOL HYDROCHLORIDE	beta-adrenergic agonist	Nature 203:1283 (1964); J Pharmacol Exp Ther 149:161 (1965); Drugs 34:311 (1987); N Eng J Med 331:31 (1994)	959-24-0	synthetic; MJ-1999	USP	BETAPACE	-10.448	FALSE	0.0379438	-10.8755	FALSE	0.0379438
METICRANE	diuretic, antihypertensive	Ann. Pharm. Fr(1970), 28(7-8), 497-509. ; Therapie (1967), 22(1), 137-47. ; Therapie (1965), 20(5), 1305-10.	1084-65-7	synthetic; SD-17102	INN, JAN		-10.4486	FALSE	0.506226	-9.64098	FALSE	0.506226
QUINOLINIC ACID	differentiates between cerebral and forebrain NMDA receptors			synthetic	experimental		-10.4667	FALSE	0.403257	-15.9321	FALSE	0.403257
SITOSTERYL ACETATE		J Am Chem Soc 48: 2987 (1926)		widespread in plants	undetermined activity		-10.4747	FALSE	0.551778	-8.45928	FALSE	0.551778
AVOCADENE ACETATE	antifungal, plant growth inhibitor	Ann Acad Brasil Cienc 42 (suplemento): 45 (1970); Tetrahedron 25: 4617 (1969); Phytochemistry 10: 1417 (1971); 31: 93 (1992)	24607-09-8	avocado seeds	experimental		-10.4751	FALSE	0.541725	-8.2552	FALSE	0.541725
CADIN-4-EN-10-OL		Tet Lett 1968: 1913		Chamaecyparis spp and Juniperus spp.	undetermined activity		-10.4834	FALSE	0.515859	-7.34649	FALSE	0.515859
SOLIDAGENONE		Tetrahedron 25, 2233 (1969)	23534-56-7	Solidago canadensis L.; mp 133-134 C	undetermined activity		-10.4974	FALSE	0.533345	-8.25499	FALSE	0.533345
HUPERZINE A	anticholinesterase, cognition enhancer	Tet Lett 1960 (10): 26; Can J Chem 64: 837 (1986); Adv Med 1: 175 (1992)	102518-79-6	Lycopodium spp	experimental		-10.4994	FALSE	0.585636	-6.88844	FALSE	0.585636
OXTRIPHYLLINE	bronchodilator	Respiration (1984), 45(2), 139-46; J. Allergy Clin. Immunol. (1983), 71(3), 317-23; Curr. Ther. Res. (1964), 6353-6	4499-40-5	synthetic	USP, INN, BAN, JAN	CHOLEDYL	-10.4995	FALSE	0.479203	-11.3404	FALSE	0.479203
ISOVALERAMIDE	anticonvulsant, antimigraine, analgesic	J. Med. Chem. (1983), 26(6), 916-22; Epilepsia (2004), 45(11), 1338-1343; Curr. Opin. Neurol. (2003), 16(2), 203-211	541-46-8	synthetic; NFS-1776	USAN		-10.5014	FALSE	0.427155	-11.1702	FALSE	0.427155
RONIDAZOLE	antiprotozoal	Appl Microbiol 22:480 (1971); J Vet Intern Med 20:536 (2006)	7681-76-7	synthetic	USAN, INN, BAN	RIDZOL	-10.5062	FALSE	0.412453	-15.1005	FALSE	0.412453
URSINOIC ACID		Khim Prir Soedin 6:421 (1970); Chem Nat Compd (Eng Trans) 6:429 (1970)	30265-59-9	Angelica ursina	undetermined activity		-10.5063	FALSE	0.486486	-5.81473	FALSE	0.486486
ACETYL ISOGAMBOGIC ACID		J Chem Soc 1966:772; Magn Reson Chem 31: 340 (1993)		derivative	undetermined activity		-10.5129	FALSE	0.755126	-6.84896	FALSE	0.755126
CHOLESTERYL BENZOATE			604-32-0	semisynthetic	undetermined activity		-10.5292	FALSE	0.650864	-10.0008	FALSE	0.650864
MODALINE SULFATE	antidepressant, antisecretory	J Clin Pharmacol 4: 86, 288 (1964); Psychosomatics 1965 6:1 (1965); Biochem Pharmacol 15:1309 (1966)	2856-75-9	synthetic; W-3207B	USAN, INN		-10.5369	FALSE	0.567716	-12.4724	FALSE	0.567716
OLTIPRAZ	schistosomicide, antineoplastic	Carcinogenesis 18:1343 (1997); Cancer Res. 64:6424 (2004)	64224-21-1	synthetic	INN		-10.5394	FALSE	0.542068	-11.8232	FALSE	0.542068
SODIUM THIOGLYCOLATE	dipilatory, irritant		367-51-1	synthetic	experimental		-10.541	FALSE	0.380387	-12.3925	FALSE	0.380387
NICORANDIL	vasodilator	Drugs (2004), 64(17), 1941-1955; J. Cardiovasc. Pharmacol. (1980), 3(1), 139-50; Arzneim. Forsch. (1979), 29(10), 1530-3	65141-46-0	synthetic	USAN, INN, BAN, JAN		-10.5558	FALSE	0.459029	-15.639	FALSE	0.459029
NADIFLOXACIN	antibacterial	Chem Pharm Bull 37:2103 (1989); J Am Acad Dermatol 25:674 (1991); Eur J Clin Microbial Infect Dis 11:943 (1992)	124858-35-1	synthetic; OPC-7251	INN, BAN, JAN	ACUATIM	-10.586	FALSE	0.467838	-10.9874	FALSE	0.467838
PALMIDROL	antiinflammatory	Science 258:1946 (1992).	544-31-0	Glycine max	INN		-10.5885	FALSE	0.446779	-9.60946	FALSE	0.446779
ANTIMONY POTASSIUM TARTRATE TRIHYDRATE	antischistosomal	Br J Pharmac 37:476 (1969); Environ Mutagen 4:83-91 (1982)	28300-74-5		USP		-10.5969	FALSE	0.785236	-10.8315	FALSE	0.785236
3-AMINO-beta-PINENE		Helv Chim Acta 46: 1480 (1963)		derivative	undetermined activity		-10.6061	FALSE	0.453399	-6.94102	FALSE	0.453399
ANTIMYCIN A (A1 shown)	antifungal, antiviral, interferes in cytochrome oxidation		1397-94-0	Streptomyces spp	experimental		-10.6066	FALSE	0.578437	-10.365	FALSE	0.578437
ETHYNODIOL DIACETATE	progestin	Int. J. Fertil. (1964), 9(1), 129-35; Metab., Clin. Exp. (1965), 14SUPPL:451-6; Appl. Thera. (1964), 6, 503-7	297-76-7	semisynthetic; SC-11800	USP, INN, BAN, JAN		-10.6072	FALSE	0.208799	-9.14428	FALSE	0.208799
ASCORBYL PALMITATE	antioxidant	J Am Oil Chem Soc 51:321 (1974)	137-66-6	semisynthetic	USAN, NF	EMPROVE	-10.6105	FALSE	0.534368	-11.9272	FALSE	0.534368
ALENDRONATE SODIUM	bone resorption inhibitor, farnesyldiphosphate synthetase inhibitor, antimetastatic	Nature 223:211 (1969); Cancer Res 62:2708 (2002); Mol Pharmacol 62:1255 (2002)	121268-17-5	synthesis	USAN	FOSAMAX	-10.6128	FALSE	0.445486	-12.1564	FALSE	0.445486
METARAMINOL BITARTRATE	antihypotensive	Life Sci. (1981), 29(12), 1271-5; Life Sci. (1964), 3, 695-702; Am. J. Cardiol. (1964), 13, 10-4	33402-03-8	synthetic	USP, INN, BAN, JAN	ARAMINE	-10.6215	FALSE	0.421594	-12.3135	FALSE	0.421594
TENOXICAM	antiinflammatory	Curr Med Res Opin 8:9 (1982); Drugs 34:289 (1987); Anal Profiles Drug Subs Excip 22:431 (1993)	59804-37-4	synthetic; Ro-12-0068	USAN, INN, BAN, JAN	ALGANEX	-10.6316	FALSE	0.434706	-14.7005	FALSE	0.434706
PECTOLINARIN		Phytochemistry 12:421 (1973); Chem Pharm Bull 26:2036 (1978)	28978-02-1	Cirsium and Linaria spp, Kickxia elatine, Duranta plumieri	undetermined activity		-10.633	FALSE	0.52933	-8.83209	FALSE	0.52933
TOCAINIDE HYDROCHLORIDE	anti-arrhythmic	J Med Chem 43:3792 (2000)	41708-72-9	synthetic	USP		-10.6374	FALSE	0.0410009	-11.9374	FALSE	0.0410009
CAPSANTHIN	antineoplastic		465-42-9	Capsicum annum	experimental		-10.6382	FALSE	0.530956	-10.4707	FALSE	0.530956
BETAHISTINE HYDROCHLORIDE	vasodilator	Clin Med 74:41 (1967); Postgrad Med J 52:501 (1976); J Laryngol Otol 90:833 (1976)	5579-84-0, 5638-76-6 [betahistine]	synthetic	USAN, INN, BAN, JAN	SERC	-10.6426	FALSE	0.484283	-11.1736	FALSE	0.484283
4-HYDROXY-6-METHYLPYRAN-2-ONE		J Am Chem Soc 89: 676, 681 (1967)	675-10-5	Pennicillium stipitatum	undetermined activity		-10.6432	FALSE	0.469368	-11.002	FALSE	0.469368
TERBUTALINE HEMISULFATE	betaadrenergic agonist, bronchodilator	Anal Profiles Drug Subs 19:601 (1990); Crit Care Clin 7:639 (1991)	23031-32-5	synthetic; KWD-2019	USP, INN, BAN, JAN	BRETHAIRE	-10.6507	FALSE	0.265765	-10.4084	FALSE	0.265765
TERPENE HYDRATE	expectorant	Ann 180:71 (1876); 230:225 (1885); J Chem Soc 127:1632 (1925)	2451-01-06	Pinus spp	USP, INN		-10.6516	FALSE	0.504951	-9.90876	FALSE	0.504951
LARIXINIC ACID		Ber 27: 3115 (1984); 34: 1804 (1901); 43: 2398 (1910)	118-71-8	Larix decidua	undetermined activity		-10.6609	FALSE	0.492913	-12.2732	FALSE	0.492913
beta-CARYOPHYLLENE ALCOHOL		Aust J Chem 41: 1755 (1988)		palmarosa oil, Cymbopogon martini	undetermined activity		-10.6643	FALSE	0.503013	-7.95223	FALSE	0.503013
DALBERGIONE, 4-METHOXY-4'-HYDROXY-		Chem Commun 1968: 1392; mp 174-176 C (blackens)		Dalbergia spp	undetermined activity		-10.6647	FALSE	0.512468	-8.44487	FALSE	0.512468
IRIDIN		J Chem Soc 1928:1022; Phytochemistry 22:2061 (1983); Prog Chem Org Nat Prod 43:1 (1983)	491-74-7	Iris spp.	undetermined activity		-10.668	FALSE	0.524872	-11.5482	FALSE	0.524872
GLICLAZIDE	antidiabetic, adhesion inhibitor	Drugs 27:301 (1984); J Diabetes Complications 14:201 (2000); Metabolism 50: 688 (2001)	21187-98-4	synthetic; SE-1702	INN, BAN, JAN		-10.6713	FALSE	0.449653	-11.7079	FALSE	0.449653
3alpha-ACETOXYDIHYDRODEOXYGEDUNIN				Meliaceae spp	undetermined activity		-10.6825	FALSE	0.612718	-9.04688	FALSE	0.612718
ETHAMBUTOL HYDROCHLORIDE	antibacterial (tuberculostatic)	Lung Biol. Health Dis. (2010), 237, 113-143; Ann. N. Y. Acad. Sci. (1966), 135(2), 686-710; J. Bacteriol. (1963), 86, 749-56	1070-11-7, 74-55-5 [ethambutol]	synthetic; CL-40881	USP, INN, BAN, JAN	MYAMBUTOL	-10.6831	FALSE	0.0807142	-8.99033	FALSE	0.0807142
QUASSIN	insecticide, antiamoebic	JACS 60:1146 (1938); 72:375 (1950); Tetrahedron 15:100 (1961); 18:1433 (1962)	76-78-8	Quassia amara, Picrasma excelsa and Ailanthus glandulosa	experimental		-10.7292	FALSE	0.500904	-7.94883	FALSE	0.500904
CHOLINE CHLORIDE	choleretic, lipotropic, hepatoprotectant	Toxicol Appl Pharmacol 12:486 (1968); Life Sci 22:1555 (1978); Science 201:274 (1978)	67-48-1, 62-49-7 [choline]	widespread in the plant and animal kingdoms	USP, INN	LIPOTRIL	-10.7327	FALSE	0.446714	-12.8606	FALSE	0.446714
AMILORIDE HYDROCHLORIDE	Na+ channel inhibitor, diuretic	Biochim Biophys Acta 944: 383 (1988)	17440-83-4, 2016-88-8 [anhydrous], 2609-46-3 [amiloride]	synthetic	USP, INN, BAN	MIDAMOR	-10.7335	FALSE	0.408748	-13.5594	FALSE	0.408748
UNDECYLENIC ACID	antifungal	Int J Dermatol 19:51 (1980)	112-38-9	semisynthetic	USP, JAN		-10.7552	FALSE	0.585533	-9.04625	FALSE	0.585533
CYPROTERONE ACETATE	antiandrogen	Arzneim Forsch 23:1550 (1973); J Steroid Biochem 19:591 (1983)	427-51-0	synthetic	USP	ANDROCUR	-10.7654	FALSE	0.377638	-9.08853	FALSE	0.377638
ETHYLNOREPINEPHRINE HYDROCHLORIDE	bronchodilator	Biochem. Pharmacol. (1978), 27(10), 1445-54; J. Pharmacol. Exp. Ther. (1976), 197(1), 66-78; Ann. Allergy (1968), 26(9), 493-8	3198-07-0, 536-24-3 [ethylnorepinephrine]	synthetic	USP-XXII, INN		-10.777	FALSE	0.22937	-11.6764	FALSE	0.22937
CARZENIDE	diuretic, carbonic anhydrase inhibitor	J Chem Soc 1960:1408; Pharmazie 38:102 (1983)	138-41-0	synthetic	INN		-10.7947	FALSE	0.420918	-15.2808	FALSE	0.420918
DIHYDROGEDUNIN				Meliaceae spp.	undetermined activity		-10.7969	FALSE	0.607457	-8.86919	FALSE	0.607457
ERGOSTEROL		J Biol Chem 80: 15 (1928)	57-87-4	yeast	undetermined activity		-10.8335	FALSE	0.376233	-9.87353	FALSE	0.376233
UTILIN		J Chem Soc 1960:3827; Chem Commun 1970:1388	31218-22-1	Entandrophragma utile	undetermined activity		-10.8445	FALSE	0.753632	-7.98397	FALSE	0.753632
LEVALBUTEROL HYDROCHLORIDE	bronchodilator, tocolytic	Pulm. Pharmacol. Ther. (1997), 10(2), 97-104; J. Pharmacol. Exp. Ther. (1974), 189(1), 616-25; J. Med. Chem. (1971), 14(9), 895-6	50293-90-8	synthetic	USAN	XOPENEX	-10.845	FALSE	0.0368452	-8.8178	FALSE	0.0368452
GARCINOLIC ACID		Ann Chim 56: 232 (1966)		Garcinia spp.; also hydrolysis product of gambogic acid	undetermined activity		-10.8473	FALSE	0.739529	-6.35284	FALSE	0.739529
BOVINOCIDIN	antineoplastic	Nature 164: 575 (1949)	504-88-1	Aspergillus, Streptomyces spp ; 3-nitropropionic acid	experimental		-10.8556	FALSE	0.524604	-12.1217	FALSE	0.524604
DEACETOXY-7-OXOGEDUNIN				Meliaceae spp	undetermined activity		-10.8564	FALSE	0.584695	-8.64381	FALSE	0.584695
BARBITAL	sedative	Therapeutische Monatsh 17:208 (1903)	57-44-3	synthetic	INN	VERONAL	-10.8673	FALSE	0.346763	-12.1867	FALSE	0.346763
OXYPHENONIUM BROMIDE	anticholinergic, anticonvulsant	Brit J Ophthal 40:751 (1956); J Pharmacol Exp Ther 121:63 (1957)	50-10-2	synthetic; BA-5473, C-5473	INN, BAN	ANTRENYL	-10.8751	FALSE	0.184109	-9.56717	FALSE	0.184109
OXYPHENCYCLIMINE HYDROCHLORIDE	anticholinergic	J Pharmacol Exp Ther 125:330 (1959); Digestive Dis Sci 12:1122 (1986)	125-52-0, 125-53-1 [oxyphencyclimine]	synthetic	USP-XXII, INN, BAN, JAN	DARICON	-10.8796	FALSE	0.0322048	-6.60691	FALSE	0.0322048
DIMETHOATE	insecticide, cholinesterase inhibitor	Toxicol Appl Pharmacol 21:315 (1972)	60-51-5	synthetic	agricultural use	CYGON	-10.8884	FALSE	0.532339	-10.0958	FALSE	0.532339
ARTEMISININ	antimalarial	Science 228:1049 (1985); Drugs 52:818 (1996); Trends Pharmacol Sci 20:199 (1999)	63968-64-9	Artemisia annua	INN		-10.8933	FALSE	0.539982	-4.17564	FALSE	0.539982
NADOLOL	betaadrenergic blocker	Drugs (1980), 20(1), 1-23; J. Pharmacol. Exp. Ther. (1977), 202(3), 702-10; Br. J. Clin. Pract. (1980), 34(7), 211-21	42200-33-9	synthetic; SQ-11725	USP, INN, BAN, JAN	COGARD	-10.9024	FALSE	0.0141876	-5.38799	FALSE	0.0141876
PYRITHYLDIONE	hypnotic, sedative	JAMA 140:121 (1949); Eur J Clin Pharmacol 55:761 (2000)	77-04-3	synthetic	INN	PERSEDON	-10.9108	FALSE	0.351765	-10.9008	FALSE	0.351765
7-DEACETOXY-7-OXOKHIVORIN		J Chem Soc 1963: 980	15004-51-0	Khaya senegalensis and other Meliaceae; mp 225	undetermined activity		-10.9348	FALSE	0.636817	-8.11473	FALSE	0.636817
CIMETIDINE	antiulcer	J Int Med Res 3:86 (1975); Br J Pharmacol 53:435p (1975); Scand J Gasroenterol 21 Suppl 121:1 (1986)	51481-61-9	synthetic	USP, INN, BAN, JAN	TAGAMET	-10.9552	FALSE	0.160032	-14.1183	FALSE	0.160032
3-ACETYLGEDUNOL				Meliaceae spp	undetermined activity		-10.9722	FALSE	0.620547	-9.18194	FALSE	0.620547
CAFFEIC ACID			331-39-5	widespread in plants	undetermined activity		-11.002	FALSE	0.402877	-14.0861	FALSE	0.402877
TUAMINOHEPTANE SULFATE	adrenergic agonist	Biochem Pharmacol 40:821 (1990)	6411-75-2, 123-82-0 [tuaminoheptane]	synthetic	USP-XX	HEPTEDRINE	-11.0137	FALSE	0.516652	-11.8052	FALSE	0.516652
CARBACHOL	cholinergic, miotic	J Pharmacol Exp Ther 58:337 (1936); Eur J Respir Dis 64 Suppl 128:417 (1983); Am J Opthalmol 107:7 (1989)	51-83-2	synthetic	USP, INN, BAN, JAN	JESTRYL	-11.0267	FALSE	0.484628	-13.3565	FALSE	0.484628
SALVINORIN A	k-opiod receptor agonist, psychotropic	J Chem Soc 1982:2505; J Org Chem 49:4716 (1984); Chem Lett 1990:2015	83729-01-5	Salvia divinorum	experimental		-11.0298	FALSE	0.541863	-8.99698	FALSE	0.541863
HYDROXYUREA	antineoplastic, inhibits ribonucleoside diphosphate reductase	Mutat. Res. (1975), 32(2), 115-32; Cancer (1972), 30(6), 1639-46; Expert Rev. Anticancer Ther. (2011), 11(3), 403-414	127-07-1	synthetic; SQ-1089, NSC-32065	USP, INN, BAN	HYDREA	-11.0329	FALSE	0.00304021	-11.9647	FALSE	0.00304021
TETROQUINONE	keratolytic	Eye Ear Nose Throat Mon 50:101 (1971)	319-89-1	synthetic; HPEK-1; THQ	USAN, INN		-11.0579	FALSE	0.466137	-11.2081	FALSE	0.466137
7-DESHYDROXYPYROGALLIN-4-CARBOXYLIC ACID				synthetic	undetermined activity		-11.0672	FALSE	0.505003	-10.7058	FALSE	0.505003
THEOBROMINE	diuretic, bronchodilator, cardiotonic	J Allergy Clin Immunol 76:703 (1985)	83-67-0	Camelia, Theobroma, Cola spp	NF-XII, BAN	THESODATE	-11.0694	FALSE	0.428766	-15.0753	FALSE	0.428766
TOLAZOLINE HYDROCHLORIDE	adrenergic blocker	Clin Perinatol 11:703 (1984)	59-97-2, 59-98-3 [tolazoline]	synthetic	USP, INN, BAN, JAN	PRISCOLINE	-11.0811	FALSE	0.0373848	-10.4259	FALSE	0.0373848
CHOLEST-5-EN-3-ONE		J Am Chem Soc 75: 3500 (1953)	601-54-7	animal fats; mp 79-80 C	undetermined activity		-11.0861	FALSE	0.484372	-12.0831	FALSE	0.484372
MIFEPRISTONE	progesterone antagonist, abortion inducer	Drugs (1988), 35(3), 187-91; Contraception (1987), 36 Suppl, 1-5; FEBS Lett. (1987), 217(2), 221-6	84371-65-3	synthetic; RU-38486, RU-486	USAN, INN, BAN	MIFEPREX	-11.1279	FALSE	0.00608042	-13.3402	FALSE	0.00608042
HYDROXYAMPHETAMINE HYDROBROMIDE	analeptic (peripheral)	J. Pharmacol. Exp. Ther. (1980), 213(3), 504-8; J. Pharmacol. Exp. Ther. (1973), 185(3), 620-32; Br. J. Pharmacol. (1970), 40(2), 219-26	306-21-8, 1518-86-1 [hydroxyamphetamine]	synthetic	USP, INN, BAN	PAREDRINE	-11.1344	FALSE	0.0790933	-10.3063	FALSE	0.0790933
CITRININ	antibacterial	J Chem Soc 1963: 3777	518-75-2	Penicillium citrinum	experimental		-11.1592	FALSE	0.518746	-11.4741	FALSE	0.518746
DIHYDROGEDUNIC ACID, METHYL ESTER				derivative	undetermined activity		-11.1892	FALSE	0.542191	-6.39329	FALSE	0.542191
INOSITOL	growth factor	Biochem. J. (1986), 235(2), 313-22; Nature (1984), 309(5963), 63-6; Nat. Prod. Rep. (2010), 27(10), 1403-1430	87-89-8	lipotropic polyol widely distributed in plants and animals	NF-XII		-11.2106	FALSE	0.439509	-11.6204	FALSE	0.439509
ACTARIT	antiarthritic	Arzneim Forsch 40:693, 800, 806 (1990); 44:64 (1994)	18699-02-2	synthetic; MS-932	INN	MOVER	-11.2146	FALSE	0.334213	-14.2785	FALSE	0.334213
IMEXON	antineoplastic	Cancer Chemother. Pharmacol. (2011), 67(1), 183-192; J. Med. Chem. (2004), 47(1), 218-223; Prog. Cancer Res. Ther. (1978), 7, 389-401	59643-91-3	synthetic	USAN, INN	AMPLIMEXON	-11.2256	FALSE	0.530271	-9.19287	FALSE	0.530271
PYRAZINAMIDE	antibacterial, tuberculostatic	J Pharmacol Exp Ther 180:411 (1972); Chest 94:845 (1988); JAMA 283:1445 (2000)	98-96-4	synthetic; D-50	USP, INN, BAN, JAN	TEBRAZID	-11.2432	FALSE	0.0192546	-14.8361	FALSE	0.0192546
VERATRINE HYDROCHLORIDE	antihypertensive		62-59-9	Schoenocaulon officinale; shown as cevadine	experimental		-11.2686	FALSE	0.651227	-2.72399	FALSE	0.651227
METHIMAZOLE	antihyperthyroid	Exp. Clin. Endocrinol. Diabetes (2010), 118(10), 678-684. ; Med. Chem. (2010), 6(4), 239-246; J. Clin. Pharmacol. (1981), 21(8-9), 365-84	60-56-0	synthetic	USP, INN, BAN, JAN	TAPAZOLE	-11.2702	FALSE	0.0324289	-10.144	FALSE	0.0324289
EPINEPHRINE BITARTRATE	adrenergic agonist, bronchodilator, antiglaucoma agent	Pharmacol Rev 23:1 (1971); Br Med J 327:1332 (2003)	51-42-3	Portulaca grandiflora	USP, JAN	BRONITIN	-11.2706	FALSE	0.424518	-9.5836	FALSE	0.424518
PHENACEMIDE	anticonvulsant	Arzneim Forsch 18:524 (1968)	63-98-9	synthetic	USP-XIII, INN, BAN	PHENURONE	-11.2758	FALSE	0.015201	-11.3323	FALSE	0.015201
ERYTHROSE		Bull Chem Soc Jpn 45:2616 (1972)	583-50-6	semisynthetic	undetermined activity		-11.2806	FALSE	0.242679	-11.4198	FALSE	0.242679
NITROFURANTOIN	antibacterial	Anal Profiles Drug Subs 5:345 (1976); Am J Obstet Gynecol 191:182 (2004)	67-20-9, 54-87-5 [nitrofurantoin sodium], 17140-81-7 [monohydrate]	synthetic	USP, INN, BAN, JAN	FURADANTIN	-11.3094	FALSE	0.0162144	-15.6917	FALSE	0.0162144
GRAMICIDIN (gramicidin A shown)	antibacterial	Biopolymers (1996), 40(1), 141-55; Bacteriol. Rev. (1977), 41(2), 449-74; J. Biol. Chem. (1941), 141, 171-85	1405-97-6	Gramicidin A (87%), B (7%), C (5%) and D (1%) ex Bacillus brevis	USP		-11.3276	FALSE	1.10493	-11.2717	FALSE	1.10493
GLYCOPYRROLATE	anticholinergic	J Pharm Pharmacol 26:352 (1974); Toxicol Appl Pharmacol 17:361 (1970)	596-51-0	synthetic; AHR-504	USAN, INN, BAN, JAN	ROBINUL	-11.356	FALSE	0.191909	-11.0032	FALSE	0.191909
AMPIROXICAM	antiinflammatory, analgesic	Clin Pharmacokinet 26:107 (1994). Agents Actions. 39:157 (1993).	99464-64-9	synthetic; CP-65703	INN, BAN, JAN	FLUCAM	-11.3791	FALSE	0.47384	-13.4078	FALSE	0.47384
MECYSTEINE HYDROCHLORIDE	mucolytic	Mycopathologia (2009), 168(3), 125-134; Pharmacology (1971), 5(6), 359-71; J. Dermatol. Sci. (1990), 1(1), 39-45,	2485-62-3, 18598-63-5 [hydrochloride]	synthetic	INN, BAN		-11.3881	FALSE	0.481597	-10.0187	FALSE	0.481597
THIAMPHENICOL	antibacterial	Br J Vener Dis 47:379 (1971); Antimicrob Agents Chemother 14:788 (1978); Int J Odontostomat 2:7 (2008)	15318-45-3	synthetic; WIN-5063-2	USAN, INN, BAN, JAN	THIOCYMETIN	-11.4131	FALSE	0.240897	-13.8828	FALSE	0.240897
CHOLESTERYL ACETATE			604-35-3	animal tissue; derivative	undetermined activity		-11.4313	FALSE	0.497616	-9.75848	FALSE	0.497616
TOLAZAMIDE	antidiabetic	Proc Soc Exp Biol Med 107:245 (1961); Anal Profiles Drug Subs Excip 22:489 (1993)	1156-19-0	synthetic; U-17835	USP, INN, BAN, JAN	TOLINASE	-11.4359	FALSE	0.359868	-12.211	FALSE	0.359868
3-HYDROXY-4-(SUCCIN-2-YL)-CARYOLANE delta-LACTONE				derivative of caryophyllene	undetermined activity		-11.4402	FALSE	0.484889	-8.57805	FALSE	0.484889
KOBUSONE		J Chem Soc 1957: 2988; Chem Pharm Bull 17: 1390 (1969); 42: 138 (1994); Helv Chim Acta 66: 1843 (1983)	24173-71-5	Cyperus rotundus, Sindora sumatrana	undetermined activity		-11.4524	FALSE	0.555399	-8.2738	FALSE	0.555399
ATENOLOL	beta adrenergic blocker	Drugs Exper Clin Res 6:639 (1980); Drugs 25 Suppl 2:1 (9183)	29122-68-7	synthetic	USP, INN, BAN, JAN	TENORMIN	-11.4727	FALSE	0.0162144	-9.91712	FALSE	0.0162144
SUCRALFATE	antiulcer	Arzneim Forsch 29:793, 1668 (1979); 30:73 (1980); Drugs 27:194 (1984)	54182-58-0 (free acid)	semisynthetic	USP, INN, BAN, JAN	CARAFATE	-11.4735	FALSE	2.28489	-10.2001	FALSE	2.28489
TROXERUTIN	vasoprotectant	Arzneim Forsch 26:925 (1976)	7085-55-4	derivative; rutin 7,3',4'-trihydroxyethyl ether; Z-6000, THR	INN, BAN	POSORUTIN	-11.4878	FALSE	0.756291	-11.7787	FALSE	0.756291
METHYL 7-DESHYDROXYPYROGALLIN-4-CARBOXYLATE			77-41-8	synthetic	undetermined activity		-11.491	FALSE	0.531667	-8.58502	FALSE	0.531667
MYCOPHENOLIC ACID	immune suppressant, antineoplastic, antiviral	Biochem J 26:1411 (1932); J Antibiot 22:358 (1969); Transplant Proc 26:3205 (1994); Virology 304:211 (2002)	24280-93-1	Penicillium brevicompactum, other Penicillium spp.; 68618	USAN, INN, BAN	MYFORTIC	-11.4951	FALSE	0.0131742	7.74346	TRUE	0.0131742
NOREPINEPHRINE	adrenergic agonist, antihypotensive	Clin. Chem. (1989), 35(5), 721-5; Science (1967), 156(3771), 21-37; Circulation (1960), 22, 1125-32	69815-49-2, 51-40-1 [anhydrous], 51-41-2 [norepinephrine]	synthetic	USP, INN, BAN		-11.5029	FALSE	0.00912062	-13.8296	FALSE	0.00912062
MEGLUTOL	antihyperlipoproteinemia	J. Am. Chem. Soc. (1956), 78, 4498-9; Scand. J. Gastroenterol. (1984), 19(6), 820-3; Experientia (1968), 24(8), 791-2	503-49-1	synthesis; CB-337	USAN, INN		-11.5139	FALSE	0.368853	-12.2348	FALSE	0.368853
SPARFLOXACIN	antibacterial	Antimicrob Agents Chemother 33:1167 (1987); 34:89 (1990)	110871-86-8	synthetic; CI-978, AT-4140	USAN, INN, BAN, JAN	ZAGAM	-11.5153	FALSE	0.381279	-15.3479	FALSE	0.381279
beta-SITOSTEROL		J Am Chem Soc 48: 2987 (1926)	83-46-5	widespread in plants	undetermined activity		-11.5172	FALSE	0.457116	-10.9522	FALSE	0.457116
PATULIN	antibacterial	J Chem Soc 1944: 415	149-29-1	Aspergillus clavatus, Penicillium patulum	experimental		-11.5192	FALSE	0.506578	-10.2586	FALSE	0.506578
EPOXYGEDUNIN				Meliaceae spp	undetermined activity		-11.5335	FALSE	0.623872	-8.98453	FALSE	0.623872
FLUOROURACIL	antineoplastic, pyrimidine antimetabolite	Curr. Med. Chem. (2011), 18(29), 4538-4556; Adv. Exp. Med. Biol. (2010), 678, 157-164; Cancer Res. (1963), 23, 1226-43	51-21-8	synthetic; Ro-2-9757	USP, INN, BAN, JAN	CARAC	-11.5339	FALSE	0.0253351	-13.772	FALSE	0.0253351
ABIETIC ACID			514-10-3	common diterpene acid in conifers	undetermined activity		-11.5382	FALSE	0.515728	-9.42467	FALSE	0.515728
OCTODRINE	vasoconstrictor, anesthetic (local)	J. Pharmacol. Exp. Ther. (1950), 98, 300-4; J. Am. Chem. Soc. (1944), 66, 1516-20; Chem. Res. Toxicol. (2001), 14(4), 409-415	543-82-8	synthetic; SK&F-51	USAN, INN		-11.5438	FALSE	0.500989	-8.75512	FALSE	0.500989
ACONITIC ACID		Ind Eng Chem 33: 637 (1941)	585-84-2	Aconitum and Achillea spp	undetermined activity		-11.5638	FALSE	0.437165	-12.1793	FALSE	0.437165
2-HYDROXY-5 (6)EPOXY-TETRAHYDROCARYOPHYLLENE				derivative	undetermined activity		-11.5689	FALSE	0.524948	-7.99432	FALSE	0.524948
METRONIDAZOLE	antiprotozoal	Pharmazie (2011), 66(6), 393-398; Clin. Infect. Dis. (2009), 50(Suppl. 1), S16-S23; Am. J. Obstet. Gynecol. (1964), 88, 184-9	443-48-1, 69198-10-3 [metronidazole hydrochloride]	synthetic; Bay-5360, RP-8823	USP, INN, BAN, JAN	FLAGYL	-11.5711	FALSE	0.0253351	-16.1718	FALSE	0.0253351
ETIDRONATE DISODIUM	bone resorption inhibitor	Drugs Today (1978), 14(3), 101-7; Eur. J. Clin. Invest. (1971), 1(5), 336-44; Science (1969), 165(3899), 1264-6	7414-83-7	synthetic	USP, BAN, JAN	DIDRONEL	-11.5797	FALSE	0.0842261	-13.672	FALSE	0.0842261
CARMINIC ACID			1260-17-9	Dactylopius coccus (cochineal)	undetermined activity		-11.5871	FALSE	0.62923	-14.4098	FALSE	0.62923
ADIPIC ACID	acidulating agent	JACS 62:869 (1910), J Org Chem 38:3729 (1973)	124-04-9	synthetic	NF		-11.5885	FALSE	0.362204	-12.295	FALSE	0.362204
THEAFLAVIN	antioxidant	Tet Lett 1966:1193, 4024; Tetrahedron 29:125 (1973)	4670-05-07	pigment in black tea	experimental		-11.5909	FALSE	0.717266	-9.66072	FALSE	0.717266
DEHYDROCHOLATE SODIUM	choleretic	Biochem. J. (1990), 270(3), 691-5; Drugs (1986), 31(5), 430-48; J. Pharmacol. Exp. Ther. (1945), 85, 343-5	145-41-5	semisynthetic	USP-XXI, INN, BAN, JAN	DECHOLIN SODIUM	-11.5995	FALSE	0.53942	-12.384	FALSE	0.53942
ESTROPIPATE	estrogen	Clin. Endocrinol. (1978), 9(4), 297-302; Br. J. Obstet. Gynaecol. (1980), 87(8), 718-25; Endocrinology (1961), 68, 327-33	7280-37-7	semisynthetic	USP, BAN	OGEN	-11.6089	FALSE	0.169136	-5.00433	FALSE	0.169136
VALINOMYCIN	antibiotic; LD50 (rat, po) 4 mg/kg	Chem Ber 88:57 (1955); Biochem Biophys Res Commun 15:1964 (1964); JACS 99:2032 (1977)	2001-95-8	Streptomyces spp	experimental		-11.6148	FALSE	0.690017	-8.85353	FALSE	0.690017
ANDROSTERONE ACETATE	androgen		1164-95-0	semisynthetic	experimental		-11.6315	FALSE	0.393392	-10.5378	FALSE	0.393392
MORANTEL CITRATE	anthelmintic	Comp. Biochem. Physiol., C:(1988), 91C(2), 525-33; Ann. Trop. Med. Parasitol. (1970), 64(4), 525-31; J. Med. Chem. (1969), 12(5), 1066-79	26155-31-7, 20574-50-9 [morantel]	synthetic; CP-12009	USAN, INN, BAN		-11.6325	FALSE	0.566504	-8.65067	FALSE	0.566504
PILOCARPINE NITRATE	antiglaucoma agent, miotic	Boll Chim Farm106:8 (1967); Anal Profiles Drug Subs 12:385 (1983)	148-72-1, 92-13-7 [pilocarpine]	Pilocarpus spp.	USP	PILAGAN	-11.6408	FALSE	0.245654	-12.2455	FALSE	0.245654
FLUDARABINE PHOSPHATE	antineoplastic	Semin. Oncol. (1993), 20(5, Suppl. 7), 2-12; Cancer Res. (1980), 40(10), 3610-15; Cancer Res. (1984), 44(9), 4183-6	75607-67-9	synthetic; NSC-312887	USP, INN, BAN	FLUDARA	-11.6409	FALSE	0.0141876	-19.6263	FALSE	0.0141876
RIFAMPIN	antibacterial (tuberculostatic)	Arzneim Forsch 17:523, 526, 534 (1967); 21:1907 (1971)	13292-46-1	semisynthetic; L-5103, Ba-41166/E, NSC-113926	USP, INN, BAN, JAN	RIFADIN	-11.6513	FALSE	0.463534	-11.0277	FALSE	0.463534
PERILLYL ALCOHOL	antineoplastic, apoptosis inducer; skin irritant, LD50(rat) 2100 mg/kg po	CR Hebd Seances Acad Sci 249:306 (1959); Cancer Res 57:420 (1997)	536-59-4, 18457-55-1	Ocimum gratissimum	experimental		-11.6708	FALSE	0.542691	-9.06033	FALSE	0.542691
ALLYLTHIOUREA	chelating agent	Appl Microbiol Biotechnol 82:333 (2009)	109-57-9	synthetic	INN		-11.6756	FALSE	0.493231	-10.9306	FALSE	0.493231
GATIFLOXACIN	antibacterial	Pharmacotherapy (2001), 21(1), 35-59; J. Antimicrob. Chemother. (1995), 36(2), 293-301; Antimicrob. Agents Chemother. (1992), 36(10), 2108-17	160738-57-8	synthetic; BMS-206584-01, AM-1155	USAN, INN	TEQUIN	-11.6784	FALSE	0.276478	-14.6276	FALSE	0.276478
N,N-HEXAMETHYLENEAMILORIDE	Na/H+ antiporter inhibitor, diuretic	Biochim Biophys Acta 944: 383 (1988)		synthetic	experimental		-11.6883	FALSE	0.521954	-13.0641	FALSE	0.521954
AZELAIC ACID	antiacne, antiproliferative agent	Br J Dermatol 111:115 (1984); 114:493 (1986); J Am Acad Dermatol 17:1033 (1987)	123-99-9	rancid fats and Lycopodium spp	USAN, INN	FINACEAE	-11.6934	FALSE	0.443239	-10.3401	FALSE	0.443239
RITODRINE HYDROCHLORIDE	muscle relaxant (smooth)	J Obstet Gynecol 104:1053 (1969); 110:111 (1971); Br J Med J 3:144 (1971)	23239-51-2, 26652-09-5 [ritodrine]	synthetic; DU-21220	USAN, INN, BAN	YUTOPAR	-11.7074	FALSE	0.0368452	-9.0777	FALSE	0.0368452
CHLORALOSE	anesthetic	Psychopharmacologia 6:1 (1964); Toxicol Appl Pharmacol 21:315 (1972); Nature 252:52 (1974)	15879-93-3	synthetic	INN, DCF	ALFAKIL	-11.7169	FALSE	0.452883	-9.74635	FALSE	0.452883
BETHANECHOL CHLORIDE	cholinergic	J Neurol Neurosurgery Psychiatry 48:1297 (1985); Dis Colon Rectum 33:867 (1989)	590-63-6, 674-38-4 [bethanechol]	synthetic	USP, BAN, JAN	DUVOID	-11.7354	FALSE	0.208574	-13.6817	FALSE	0.208574
LIMONIN		JACS 62:1307 (1940); J Chem Soc 1961:255; Citrus Sci Technol 1:355 (1977)	1180-71-8	Citrus, Evodia, Dictamnus and Luvunga spp	undetermined activity		-11.7571	FALSE	0.632549	-10.719	FALSE	0.632549
TEMOZOLAMIDE	antineoplastic	Cancer Treat Rev23:35 (1997); Exp Rev Anticancer Ther 1:13 (2001)	85622-93-1	synthetic; SCH-52365, M&B-39831	USAN, INN, BAN	TEMODAR	-11.7612	FALSE	0.495043	-15.5871	FALSE	0.495043
MELOXICAM SODIUM	antiinflammatory	Neuropharmacol 39:1653 (2000)	71125-38-7	synthetic; UH-AC-62XX	USAN, INN, BAN	MOBIC	-11.7834	FALSE	0.114429	-18.1275	FALSE	0.114429
ACEBUTOLOL HYDROCHLORIDE	antihypertensive, antianginal, antiarrhythmic	Drugs 29:531 (1985); Am Heart J 109:1211 (1985)	34381-68-5, 37517-30-9 [acebutolol]	synthetic	USAN, INN, BAN	SECTRAL	-11.7952	FALSE	0.0327111	-12.0687	FALSE	0.0327111
DIHYDROERGOTAMINE MESYLATE	vasoconstrictor, antimigraine	Expert Opin. Pharmacother. (2010), 11(18), 3085-3093; Res. Clin. Stud. Headache (1978), 6, 6-12; J. Pharmacol. (1947), 90, 166-73	6190-39-2	semisynthetic	USP, INN, BAN, JAN	MIGRANAL	-11.8348	FALSE	0.151563	38.8609	TRUE	0.151563
BUSSEIN		Chem Commun 1965:302	41060-14-4	Entandrophragma species	undetermined activity		-11.841	FALSE	0.754918	-8.30935	FALSE	0.754918
PHENYLEPHRINE HYDROCHLORIDE	mydriatic, decongestant	J Pharmacol Exp Ther 86:284 (1946); Anal Profiles Drug Subs 3:483 (1974)	61-76-7, 59-42-7 [phenylephrine]	synthetic	USP, INN, BAN, JAN	AFRIN	-11.8499	FALSE	0.0504864	-8.18893	FALSE	0.0504864
EXEMESTANE	antineoplastic, aromatase inhibitor	J Steroid Biochem 30:391 (1988)	107868-30-4	synthetic; PNU-155971, FCE-24304	USAN, INN, BAN	AROMASIN	-11.8546	FALSE	0.00709382	-11.7977	FALSE	0.00709382
AVOCADENE	antifungal	Ann Acad Brasil Cienc 42 (suplemento): 45 (1970); Tetrahedron 25: 4617 (1969); Phytochemistry 10: 1417 (1971); 31: 93 (1992)	24607-08-7	Persia americana; avocado seeds	experimental		-11.8624	FALSE	0.567384	-9.85023	FALSE	0.567384
LOXOPROFEN	antiinflammatory, analgesic	Biochem. Pharmacol. (1991), 42(12), 2363-8; Biochem. Pharmacol. (1984), 33(15), 2473-8; J. Med. Chem. (1984), 27(2), 212-6	68767-14-6	synthetic; CS-600	INN, JAN	LOXONIN	-11.8685	FALSE	0.41581	-9.58021	FALSE	0.41581
DYDROGESTERONE	progestin	Drugs Aging (1997), 11(4), 309-32; Steroids (1966), 7(1), 1-10; Int. J. Fertil. (1964), 9, 585-95	152-62-5	semisynthetic; NSC-92336	USP, INN, BAN, JAN	GYNOREST	-11.8707	FALSE	0.00709382	-12.0966	FALSE	0.00709382
AVOCATIN A	antibacterial, antifungal	An Acad Brasil Cienc 42 (suplemento): 45 (1970)		Persea spp	experimental		-11.8843	FALSE	0.733794	-9.61494	FALSE	0.733794
PERSEITOL		J Am Chem Soc 61: 339 (1939); Carbohydr Res 150: 35 (1986)	527-06-0	Persia spp.	undetermined activity		-11.8844	FALSE	0.115286	-13.6284	FALSE	0.115286
KYNURENINE		J Am Chem Soc 71: 4158 (1955)		mamalian urine	undetermined activity		-11.8859	FALSE	0.422429	-14.2875	FALSE	0.422429
ERYTHRITOL	sweetener		149-32-6	fruits, lichens, algae	NF		-11.8919	FALSE	0.248296	-11.4274	FALSE	0.248296
QUINESTROL	estrogen	Chem Ind 1961:1037	152-43-2	semisynthetic; W-3566	USAN, USP-XXII, INN, BAN	ESTROVIS	-11.9096	FALSE	0.00506701	-6.33063	FALSE	0.00506701
HECOGENIN ACETATE			915-35-5	Hechtia texensis, Agave & Yucca spp	undetermined activity		-11.9099	FALSE	0.500653	-10.6137	FALSE	0.500653
ESTRADIOL VALERATE	estrogen	Expert Opin. Pharmacother. (2010), 11(7), 1147-1157; Acta Endocrinol. (1960), 35, 59-68; J. Am. Chem. Soc. (1956), 78, 3755-61	979-32-8	semisynthetic; NSC-17590	USP	DELESTRGEN	-11.9118	FALSE	0.378635	-0.369069	FALSE	0.378635
HESPERIDIN	capillary protectant		520-26-3	Citrus spp.	experimental		-11.9152	FALSE	0.534845	-7.42574	FALSE	0.534845
CHLORAMPHENICOL SODIUM SUCCINATE	antibacterial, antirickettsial, inhibits protein synthesis	Drugs 28:281 (1984); Anal Profiles Drug Subs 4:47 (1975)	982-57-0, 56-75-7 [chloramphenicol]	semisynthetic	USP, BAN, JAN	GLOBENICOL	-11.9297	FALSE	0.430976	-15.1241	FALSE	0.430976
CHAULMOOGRIC ACID	antibacterial (mycobacteria), antileprotic	JACS 47:2727 (1925); J Chromatography 39: 182 (1969); Am Rev Respir Dis 111:703 (1975); Tubercle 59:135 (1978)	502-30-7	Hydnocarpus and Oncola spp	experimental		-11.9394	FALSE	0.561319	-8.83398	FALSE	0.561319
MOROXYDINE HYDROCHLORIDE	antiviral	Acta Derm Venereol Suppl (Stockh) 183:1 [1994]	3731-59-7	synthetic; SKF-8898A, ABOB	INN, BAN		-11.9528	FALSE	0.573095	-9.90854	FALSE	0.573095
CAFFEINE	CNS stimulant	Clin Pharmacol Ther 32:98 (1982); Dev Pharmacol Ther 6:315 (1983)	58-08-2, 5743-12-4 [monohydrate]	Cofea, Theobroma, Camelia and Cola spp	USP, INN, BAN, JAN	NODOZ	-11.9758	FALSE	0.0233083	-15.8624	FALSE	0.0233083
AMIFOSTINE	radioprotectant	Drug Metab Dispos 22:895 (1994); Leuk Res 24:1009 (2000); Anticancer Drugs13:181 (2002)	20537-88-6	synthetic; WR-2721	USP, INN, BAN	ETHYOL	-11.9797	FALSE	0.512753	-10.4794	FALSE	0.512753
DIOSMIN	vascular protectant	Arch Farmacol Toxicol 3:33 (1977); Arzneim Forsch 37:1149 (1987)	520-27-4	Zanthoxylum avicennae	INN, BAN	DIOSMIL	-11.9896	FALSE	0.544266	-10.1935	FALSE	0.544266
METFORMIN HYDROCHLORIDE	antidiabetic	Diabete Metab 5:233 (1979); Brit Med J 327:951 (2003); Clin Ther 25:2991 (2003)	1115-70-4, 657-24-9(metformin)	synthetic; LA-6023	USAN, JAN (metformin is INN, BAN)	FORTAMET	-12.0014	FALSE	0.480897	-9.6983	FALSE	0.480897
CHRYSANTHEMIC ACID	esters as insecticide	J Chem Soc 1945:283	10453-89-1	esters as constituent of pyrethrum flowers	experimental		-12.0075	FALSE	0.55117	-11.0288	FALSE	0.55117
LARIXOL		Tet Letters 1965: 3523; 1967: 219		Larix sibiricia	undetermined activity		-12.0135	FALSE	0.511918	-7.90452	FALSE	0.511918
LAGOCHILIN		Chem Commun 1974:249	23554-81-6	Lagochilus inebrians	undetermined activity		-12.0283	FALSE	0.550735	-8.4322	FALSE	0.550735
TILETAMINE HYDROCHLORIDE	anesthetic, anticonvulsant	J Wildlife Diseases 36:670 (2000); J Wildlife Management 73:210 (2009)	14176-50-2	synthetic; CL-399	USAN, INN, BAN	TELAZOL	-12.0342	FALSE	0.452601	-11.157	FALSE	0.452601
PERHEXILINE MALEATE	coronary vasodilator	hepatotoxic at clinical dose (300mg)	6724-53-4, 6621-47-2 [perhexiline]	synthetic	USAN, INN, BAN	PEXID	-12.0389	FALSE	0.570433	-9.77269	FALSE	0.570433
ROSMARINIC ACID	antiinflammatory, antithrombotic, antiplatelet, cytostatic, antiviral	J Org Chem 40: 1804 (1975); 41: 449 (1976); Drugs of the Future 10: 756 (1985)	537-15-5	Rosmarinus officinalis, Melissa officinalis, Momordica balsamina, Mentha piperita, Salvia officinalis, Teucrium scorodonia, Sanicula europaea, Coleus blumei, Thymus spp	experimental		-12.054	FALSE	0.5838	-9.77913	FALSE	0.5838
CEDRELONE		J Chem Soc 1963: 2506, 2515	1254-85-9	Cedrela species	undetermined activity		-12.0622	FALSE	0.537444	-11.6546	FALSE	0.537444
ARTENIMOL	antimalarial, antiinflammatory	Med Res Rev 7: 29 (1987); Am J Trop Med Hyg 61:187 (199); Trends Pharmacol Sci 20:199 (1999)	81496-81-3	semisynthetic; dihydroartemisinin	INN		-12.1053	FALSE	0.537423	-6.74924	FALSE	0.537423
ERGOTAMINE TARTRATE	analgesic, antimigraine	Headache 22:167 (1982); Clin Pharmacokinet10:334 (1985); Teratology 51:344 (1995)	379-79-3	Claviceps purpurea	USP, INN, BAN, JAN	ERGOSTAT	-12.13	FALSE	0.413968	21.684	TRUE	0.413968
IDEBENONE	cognition enhancer, nootropic	Chem Pharm Bull 30:2797 (1982); Biochemistry 21:4096 (1982)	58186-27-9	synthetic	INN, BAN		-12.134	FALSE	0.479231	-10.9977	FALSE	0.479231
TETRAHYDROGAMBOGIC ACID		Tetrahedron 21: 1453 (1965)		derivative	undetermined activity		-12.1463	FALSE	0.697618	-7.41029	FALSE	0.697618
RISEDRONATE SODIUM	calcium regulator	JAMA 282:1344 (1999); Drugs Aging 13:83 (1998)	115436-72-1	synthetic; NE-58095	USAN	ACTONEL	-12.1798	FALSE	0.0833637	-15.1745	FALSE	0.0833637
METHYLTHIOURACIL	antithyroid agent	Acta Endocrinol. (1948), 1(3), 248-57; Am. J. Med. Sci. (1947), 214(4), 349-62; Acta Med. Scand. (1946), 125, 263-82	56-04-2	synthetic	USP-XXI, INN		-12.2032	FALSE	0.339847	-12.2254	FALSE	0.339847
PROPYLTHIOURACIL	antihyperthyroid	Profiles Drug Subs 6:457 (1977); N Engl J Med 311:1353 (1984)	51-52-5	synthetic	USP, INN, BAN, JAN	PROPACIL	-12.2137	FALSE	0.0222949	-13.3655	FALSE	0.0222949
DIMETHADIONE	anticonvulsant	J. Pharmacol. Exp. Ther. (1968), 161(2), 335-41; Epilepsy Res. (1996), 23(1), 15-36; Neurosci. Lett. (1989), 98(1), 74-8	695-53-4	synthetic; BAX-1400Z, AC-1198, DMO	USAN, INN		-12.239	FALSE	0.470892	-11.4022	FALSE	0.470892
ACIPIMOX	antilipemic	Eur J Med Chem 15:157 (1980); Clin Pharmacol Ther 28:790 (1980); Arzneim-Forsch 33:1525 (1983)	51037-30-0	synthetic	INN, BAN	OLBEMOX	-12.2441	FALSE	0.436583	-16.0323	FALSE	0.436583
OXEDRINE	anti-obesity	Phytochemistry (Elsevier) (1977), 16(1), 9-18; J. Pharm. Pharmacol. (1987), 39(3), 153-7; J. Pharm. Pharmacol. (1987), 39(9), 752-4	94-07-5	citrus aurantium; SYNEPHRINE	BAN		-12.2533	FALSE	0.182881	-9.35782	FALSE	0.182881
THEAFLAVIN MONOGALLATES		Tet Lets 1970: 5237		mixed isomers black tea (3' shown)	undetermined activity		-12.2589	FALSE	0.713736	-9.03506	FALSE	0.713736
CARISOPRODOL	muscle relaxant (skeletal)	J Pharmacol Exp Therap 127:66 (1959)	78-44-4	synthetic	USP, INN, BAN	SOMA	-12.2818	FALSE	0.0233083	-10.5181	FALSE	0.0233083
PICROTIN	GABAa receptor antagonist	J Chem Soc 1952: 1042; 1958: 2987	21416-53-5	nontoxin component of PICROTOXIN	experimental		-12.2864	FALSE	0.602633	-7.73829	FALSE	0.602633
ARABITOL			7643-75-6	Lecanora sordida & other lichen & fungi	undetermined activity		-12.3072	FALSE	0.159674	-12.6812	FALSE	0.159674
ADONITOL		Pharm Acta Helv 23: 153 (1948); JACS 104: 1109 (1982); J Chem Soc 1983: 1553	488-81-3	Adonis spp	undetermined activity		-12.3072	FALSE	0.159674	-12.6812	FALSE	0.159674
LEVONORDEFRIN	vasoconstrictor	J. Pharmacol. Exp. Ther. (1982), 222(3), 645-51; J. Pharm. Pharmacol. (1971), 23(6), 407-11; J. Pharmacol. Exp. Ther. (1967), 155(1), 1-12	829-74-3, 18829-78-2 [replaced]	synthetic	USP, INN	NEO-COBEFRIN	-12.3204	FALSE	0.0111474	-14.6614	FALSE	0.0111474
EQUILIN	estrogen	Lancet (1980), 1(8158), 14-16; Symp. Dtsch. Ges. Endokrinol. (1969), No. 15, 142-4; Steroids (1969), 13(2), 163-77	474-86-2	pregnant mare urine	USP		-12.326	FALSE	0.254516	-3.07391	FALSE	0.254516
PICEID	antioxidant	J Agric Food Chem. 47:1533 (1999); 52:5396 (2004)	27208-80-6	Polygonum cuspidatum, grapes; polydatin	experimental		-12.3261	FALSE	0.604246	-13.654	FALSE	0.604246
LEVCYCLOSERINE	enzyme inhibitor, Gaucher's disease therapy	Biochemistry (2004), 43(4), 1082-1092; Biochem. Pharmacol. (2000), 59(10), 1211-1216; Experientia (1957), 13, 291	339-72-0	synthetic	USAN, INN		-12.3326	FALSE	0.00912062	-12.1295	FALSE	0.00912062
CYCLOSERINE (D)	antibacterial (tuberculostatic)	J. Bacteriol. (1970), 103(3), 778-88; Biochem. Biophys. Res. Comm. (1962), 8377-82; CNS Drug Rev. (1995), 1(1), 74-90	68-41-7	Streptomyces spp	USP, INN, BAN, JAN	SEROMYCIN	-12.3326	FALSE	0.00912062	-12.1295	FALSE	0.00912062
DESACETYLCOLFORSIN			64657-20-1	Coleus forskohlii; 8,13-epoxy-1,6,7,9-tetrahydroxy-14-labden-11-one	undetermined activity		-12.3561	FALSE	0.536251	-6.88894	FALSE	0.536251
CHLORMADINONE ACETATE	progestin, antiandrogen	Cancer Metastasis Rev 6:615 (1987); Endocrin J 42:505 (1995)	302-22-7	semisynthetic; NSC-92338	USAN, INN, BAN, JAN		-12.3769	FALSE	0.190844	-12.0524	FALSE	0.190844
DEFERIPRONE	iron chelating agent	Drugs (1999), 58(3), 553-78; Blood (1992), 80(3), 569-74; Ann. N. Y. Acad. Sci. (1990), 612, 339-50	30652-11-0	synthetic; L-1	INN, BAN		-12.4361	FALSE	0.501829	-12.4936	FALSE	0.501829
TOLBUTAMIDE	antidiabetic	Naturvissenschaften 43:93 (1956); Anal Profiles Drug Subs 3:513 (1974)	64-77-7	synthetic; D-860, U-2043	USP, INN, BAN, JAN	ORINASE	-12.4429	FALSE	0.0202681	-15.0329	FALSE	0.0202681
PRASTERONE ACETATE	adrenocortical hormone, antidepressant	Ann Pharmacother 34:1419 (2000); Lupus 19:10 1229 (2010)	853-23-6	semisynthetic	INN		-12.4536	FALSE	0.380467	-10.4272	FALSE	0.380467
CARMOFUR	antineoplastic	Am J Clin Oncology 13:477 (1990)	61422-45-5	synthetic	INN, JAN		-12.4557	FALSE	0.470277	-13.752	FALSE	0.470277
SORBITOL	sweetening agent and humectant	Staerke 6:269, 303 (1954); 9:234 (1955)	50-70-4	fruits of Sorbus and Crataegus spp	NF, JAN	RESULAX	-12.4829	FALSE	0.00506701	-13.7503	FALSE	0.00506701
MANNITOL	diuretic, sweetener, diagnostic aid	Anesthesiology (2002), 96(2), 416-421; Neurol. Res. (1988), 10(2), 73-80; Stroke (1977), 8(4), 512-40	69-65-8	manna and seaweeds; exudates of olive and plane trees	USP	OSMITROL	-12.4829	FALSE	0.00506701	-13.7503	FALSE	0.00506701
URSOCHOLANIC ACID		Steroids 23:357 (1974)	546-18-9	Abrus pecatorius	undetermined activity		-12.4862	FALSE	0.450363	-10.2778	FALSE	0.450363
SECNIDAZOLE	antiameobic, antitrichomonas	Drugs 51:621 (1996)	3366-95-8	synthetic; PM-185184, RP-14539	INN, BAN		-12.4937	FALSE	0.168465	-16.3292	FALSE	0.168465
NATEGLINIDE	antidiabetic	Diabetes Res Clin Pract 12:53 (1991); Yakuri To Chiryo 25 Suppl 1:S5, S9 (1997)	105816-04-4	synthetic; A-4166, DJN-608	USAN, INN, BAN	STARLIX	-12.4973	FALSE	0.502063	-9.32824	FALSE	0.502063
BACCATIN III		J Org Chem 51:3239 (1986)	27548-93-2	Taxus baccata	undetermined activity		-12.5091	FALSE	0.639213	-8.12538	FALSE	0.639213
LEVOCARNITINE PROPIONATE HYDROCHLORIDE	carnitine replenisher in peripheral arterial disease	Cardiovasc. Drugs Ther. (2009), 23(4), 301-306; Curr. Med. Res. Opin. (2004), 20(9), 1377-1384; Mediators Inflammation (1993), 2(Suppl. 1), S43-S50	119793-66-7	synthetic; ST-261	USAN	DROMOS	-12.5501	FALSE	0.50733	-13.9485	FALSE	0.50733
NONIC ACID				hydroysis product of actinonin	undetermined activity		-12.5554	FALSE	0.472707	-11.7386	FALSE	0.472707
PREGABALIN	anticonvulsant	J Clin Psychiatry 65:596 (1033 (2004); Curr Opin Invest Drugs 5:82 (2004)	148553-50-8	synthetic; CI-1008	USAN, INN	LYRICA	-12.5588	FALSE	0.0182412	-13.3779	FALSE	0.0182412
DIHYDROGAMBOGIC ACID		Tetrahedron 21:1453 (1965)		derivative	undetermined activity		-12.5739	FALSE	0.696489	-8.18084	FALSE	0.696489
ACAMPROSATE CALCIUM	alcohol antagonist	Pharmacol Biochem Behav 32:607 (1989); Lancet 1:1014 (1985); CNS Drugs 19:445, 517 (2005)	77337-73-6	synthetic	USAN, INN, BAN	CAMPRAL	-12.5851	FALSE	0.300471	-13.4064	FALSE	0.300471
ALLOXAN	specific cytotoxin (pacreatic islet betacell)		2244-11-03	synthetic	experimental		-12.5978	FALSE	0.514856	-13.8076	FALSE	0.514856
FLUCYTOSINE	antifungal	Minerva Med. (2004), 90, 451-457; Pharmacol. Rev. (1981), 33(1), 1-15; Ann. Intern. Med. (1977), 86(3), 319-21	2022-85-7	synthetic; RO-2-9915	USP, INN, BAN, JAN	ANCOBON	-12.6297	FALSE	0.357705	-13.4723	FALSE	0.357705
SUCCINYLSULFATHIAZOLE	antibacterial	J Pharmacol Exp Ther 75:231 (1942)	116-43-8	synthetic	USP-XVIII, INN, BAN	SULFASUXIDINE	-12.6639	FALSE	0.402475	-19.6742	FALSE	0.402475
METHYL DEOXYCHOLATE		Helv Chim Acta 25:797 (1942); J Biol Chem 238: 3846 (1963)	3245-38-3	rabbit bile & feces	undetermined activity		-12.7116	FALSE	0.360774	-10.7091	FALSE	0.360774
TIMOLOL MALEATE	betaadrenergic blocker	Clin Pharmacol Ther 13:138, 232 (1972); Drugs 17:38 (1979); N Engl Med 304:801 (1981); 310:9 (1984)	26921-17-5, 91524-16-2 [timolol]	synthetic	USP, JAN	BLOCADREN	-12.7258	FALSE	0.257172	-12.6643	FALSE	0.257172
SPIRAMYCIN	antibacterial	J Am Chem Soc 91: 3401 (1969)	8025-81-8	Streptomyces ambofaciens	USAN, INN, BAN	ROVAMYCIN	-12.7447	FALSE	0.458146	1.55742	TRUE	0.458146
3-NOR-3-OXOPANASINSAN-6-OL		Chem Pharm Bull 35: 1975 (1987)		derivative Panax ginseng	undetermined activity		-12.7463	FALSE	0.511755	-8.173	FALSE	0.511755
ESTRADIOL ACETATE	estrogen		4245-41-4	semisynthetic	experimental		-12.7535	FALSE	0.256341	1.84592	TRUE	0.256341
ANTHOTHECOL		J Chem Soc 1963:983; 1970: 205; Nature 207:1101(1965)	10410-83-0	also as 11-ACETOXYCEDRELONE	undetermined activity		-12.7542	FALSE	0.573197	-11.2127	FALSE	0.573197
ESTRADIOL-3-SULFATE, SODIUM SALT	estrogen			semisynthetic	experimental		-12.7626	FALSE	0.41293	-0.317486	FALSE	0.41293
PACLITAXEL	antineoplastic	J Am Chem Soc 93: 2325 (1971)	33069-62-4	Taxus breviofolia; BMS-181339-01	USP, INN, BAN	TAXOL	-12.7768	FALSE	0.0131742	-8.61392	FALSE	0.0131742
URACIL	antineoplastic	JACS 63:263 (1941); Science 133:1923 (1961)	66-22-8	synthetic; SQ-6201	USAN, JAN		-12.7859	FALSE	0.371603	-13.3658	FALSE	0.371603
RACTOPAMINE HYDROCHLORIDE	beta-adrenergic agonist, growth stimulant	J Anim Sci 71:2439 (1993); 72:75 (1994)	90274-24-1	synthetic; EL-737, LYO-31537	USAN, INN	OPTAFLEXX	-12.7872	FALSE	0.240491	-6.61175	FALSE	0.240491
PARAXANTHINE	adenosine receptor agonist, CNS stimulant	Eur J Pharmacol 179: 295 (1990)	611-59-6	synthetic	experimental		-12.8012	FALSE	0.442228	-16.1871	FALSE	0.442228
EPICHOLESTANOL	alveolar blennorrhea therapy	Helv Chim Acta 17:1407 (1934); J Chem Soc 1940:1390; 1940:1483	516-95-0	semisynthetic	experimental		-12.8035	FALSE	0.429321	-12.3566	FALSE	0.429321
5alpha-CHOLESTANOL			80-97-7	eggs, faces, gall stones, adrenal tissue	undetermined activity		-12.8035	FALSE	0.429321	-12.3566	FALSE	0.429321
CREATININE	metabolic enhancer	J Biol Chem 81:73 (1929); JACS 93:5552 (1971)	60-27-5	metabolite in muscle and urine; renal metabolite	NF		-12.8284	FALSE	0.440405	-11.4689	FALSE	0.440405
PICROTOXININ	convulsant, GABA receptor antagonist, ichthyotoxin	JACS 57: 1111 (1935); 79: 5550 (1957); Chem Rev 67: 441 (1967)	17617-45-7	Anamirta cocculus, Menispermum cocculus	experimental		-12.8511	FALSE	0.589895	-7.04751	FALSE	0.589895
CARBIDOPA	decarboxylase inhibitor, antiparkinsonism	J Pharmacol Exp Therap 148:252 (1962); 172:409 (1970)	38821-49-7, 28860-95-9 [anhydrous]	synthetic	USP, INN, BAN, JAN	LODOSYN	-12.8592	FALSE	0.015201	-14.7542	FALSE	0.015201
ESTRONE	estrogen	Anal Profiles Drug Subs 12:135 (1983)	53-16-7	pregnacy urine, dates and Punica granatum seeds	USP, INN, BAN	THEELIN	-12.8639	FALSE	0.00608042	0.421709	FALSE	0.00608042
LATHOSTEROL		J Biol Chem 248: 6697 (1973)		Austeria rubens	undetermined activity		-12.8686	FALSE	0.395403	-10.9973	FALSE	0.395403
STIGMASTEROL				soya and calabar beans; widely distributed in plant oils	undetermined activity		-12.8865	FALSE	0.428702	-12.7238	FALSE	0.428702
RETINOL	vitamin A	Dev Pharmacol Ther 7 Suppl 1:213 (1984); Biochem J 348:481 (2000); Clin Exper Dermatol 26:648 (2001)	68-26-8	fish & liver oils, eggs, milk	USP, INN, BAN		-12.8974	FALSE	0.00506701	-11.9633	FALSE	0.00506701
GOSSYPIN		Proc Indian Acad Sci Sect A, 24:352, 375 (1946); 25:397 (1947)	652-78-8	Gossypium spp, Hibiscus spp	undetermined activity		-12.9337	FALSE	0.636665	-15.6727	FALSE	0.636665
ISOSORBIDE MONONITRATE	antianginal	Drugs (1999), 57(2), 261-277; Eur. J. Clin. Pharmacol. (1990), 38(Suppl. 1), S35-S51; J. Pharmacol. Exp. Ther. (1972), 180(3), 732-42	16051-77-7	semisynthetic; BM-22145, IS-5-MN, AHR-4698	USAN, INN, BAN, JAN	IMDUR	-12.9384	FALSE	0.00709382	-14.3182	FALSE	0.00709382
ACETOHEXAMIDE	antidiabetic	J Med Chem 6:60 (1963); Anal Profiles Drug Subs 1:1 (1972)	968-81-0	synthetic; 33006	USP, INN, BAN, JAN	DYMELOR	-12.9436	FALSE	0.0172278	-14.4875	FALSE	0.0172278
BENSERAZIDE HYDROCHLORIDE	decarboxylase inhibitor	J Pharmacol Exper Ther 161:14 (1968); J Pharm Pharmacol 24:289 (1972); Adv Neurol 45:493 (1987)	322-35-0	synthetic; Ro4-4602	USAN, INN, BAN, JAN	MADOPA	-12.9492	FALSE	0.507504	-16.0029	FALSE	0.507504
MEROGEDUNIN		J Chem Soc 1966: 506		derivative	undetermined activity		-12.9674	FALSE	0.469641	-8.62807	FALSE	0.469641
ETOPOSIDE	antineoplastic	Cancer Res. (1973), 33(12), 3123-9; J. Med. Chem. (1971), 14(10), 936-40; Cancer Chemother. Rep. (1975), 59(4), 737-42	33419-42-0	semisynthetic; VP-16-213	USP, INN, BAN, JAN	VEPESID	-13.0089	FALSE	0.00912062	-13.1318	FALSE	0.00912062
ARTESUNATE	antimalarial	J Med Chem 30:2147 (1987); Lancet 355:352 (2000)	182824-33-5	semisynthetic	USAN, INN, BAN	ARSUMAX	-13.0142	FALSE	0.544561	-11.1582	FALSE	0.544561
DOXOFYLLINE	bronchdilator	Farmaco Ed Sci 36:201, 220 (1981); Int J Clin Pharmacol Res 11 Suppl 1:101 (1982)	69975-86-6	synthetic; ABC-12/3	USAN, INN	MAXIVENT	-13.0316	FALSE	0.355067	-16.1985	FALSE	0.355067
DAUNORUBICIN	antineoplastic	Biochem. Pharmacol. (1999), 57(7), 727-741; J. Cell Biol. (1965), 27(3), 545-50; Nature (1964), 201, 706-7	20830-81-3	Streptomyces peucetius; FI-6339, NDC-0082-4155, RP-13057	USAN, INN, BAN, JAN	DAUNOXOME	-13.0375	FALSE	0.00912062	-9.66914	FALSE	0.00912062
ESTRADIOL CYPIONATE	estrogen	Drug Saf 9:365 ((1993); J Reprod Med 39:343 (1994)	313-06-4	semisynthetic	USP	DEPO	-13.0405	FALSE	0.422634	-0.598546	FALSE	0.422634
ELTANOLONE	anesthetic	Anesthesiology 80:36 (1994);	128-20-1	semisynthetic	INN		-13.0972	FALSE	0.336995	-11.6578	FALSE	0.336995
ALLOPREGNANOLONE		J Am Chem Soc 59: 616 (1937)		semisynthetic	undetermined activity		-13.0972	FALSE	0.336995	-11.6578	FALSE	0.336995
COLCHICEINE	antimitotic	Col Czech Chem Commun 19: 805 (1954)	477-27-0	Colchicum autumnale	experimental		-13.1019	FALSE	0.230362	-13.197	FALSE	0.230362
PEMETREXED	antineoplastic, thymidylate synthase inhibitor	Oncologist. 6:363 (2001);14:930 (2009); Lung Cancer 66:141 (2009)	137281-23-3	synthetic; LY-231514	USAN, INN, BAN	ALIMTA	-13.1086	FALSE	0.57402	-12.365	FALSE	0.57402
OLEANOIC ACID		J Chem Soc (C) 1939: 1047	508-02-1	leaves of Olea europea and Viscum album L.	undetermined activity		-13.1221	FALSE	0.593861	-9.33072	FALSE	0.593861
LITHIUM CITRATE	antidepressant	J. Clin. Pharm. Ther. (1991), 16(1), 41-4; Cancer Biol. Ther. (2011), 11(3), 368-370	6080-58-6, 919-16-4 [anhydrous]	synthetic	USP	LITAREX	-13.1254	FALSE	0.0791358	-15.3051	FALSE	0.0791358
XYLOSE	diagnostic aid		58-86-6	many woods, straw, corncobs, cottonseed hulls and pecan shells.	USP	XYLOPHAN	-13.1354	FALSE	0.340461	-13.3935	FALSE	0.340461
N-METHYLISOLEUCINE		Phytochemistry 42: 443 (1996)	5125-98-8	Phasealus vulgaris	undetermined activity		-13.1373	FALSE	0.37136	-11.661	FALSE	0.37136
GRAYANOTOXIN I		Tet Letters 1961: 59; 1962: 215; 1964: 1329	4720-09-06	Leucothoe grayana	undetermined activity		-13.1478	FALSE	0.487051	-10.0422	FALSE	0.487051
SELENOMETHIONINE	contrast agent	Br J Radiol 49:979 (1976); J Nutr 130:1653 (2000)	1464-42-2	synthetic	INN		-13.1488	FALSE	0.36806	-14.3839	FALSE	0.36806
DEHYDROCHOLIC ACID	choleretic	Biochem. J. (1990), 270(3), 691-5; Drugs (1986), 31(5), 430-48; J. Pharmacol. Exp. Ther. (1945), 85, 343-5	81-23-2	derivative of cholic acid	USP, INN, BAN, JAN	DILABIL	-13.1673	FALSE	0.448157	-10.8303	FALSE	0.448157
ISOETHARINE MESYLATE	bronchodilator	J. Med. Chem. (1974), 17(5), 513-16; Nature (1967), 214(5088), 597-8; J. Am. Pharm. Assoc. (1958), 47, 744-8	7279-75-6	synthetic	USP	BROKOSOL	-13.188	FALSE	0.178459	-14.1248	FALSE	0.178459
METHAZOLAMIDE	carbonic anhydrase inhibitor	Chem. Pharm. Bull. (1969), 17(10), 2000-7; J. Med. Chem. (1968), 11(2), 228-32	554-57-4	synthetic	USP, INN, BAN, JAN		-13.2033	FALSE	0.0344557	-13.7485	FALSE	0.0344557
TENOFOVIR	antiviral, RT inhibitor	Biochem Biophys Res Commun 219:337 (1996); JAMA 292:191 (2004)	206184-49-8	synthetic; GS-1278	USAN, INN, BAN	VIREAD	-13.227	FALSE	0.0283753	-19.5198	FALSE	0.0283753
AGARIC ACID	antiperspirant	J Bacteriol 98:23 (1969)	666-99-9	Fomes and Polyporus spp	experimental		-13.2303	FALSE	0.579624	-11.3934	FALSE	0.579624
TIGOGENIN		Chem Ind 1954:1320	77-60-1	Agavaceae, Dioscoreaceae, Solanaceae, Scrophulariaceae, Liliaceae genera	undetermined activity		-13.2425	FALSE	0.581971	-12.7371	FALSE	0.581971
SMILAGENIN		J Chem Soc 1936: 1399	126-18-1	Smilax spp.	undetermined activity		-13.2425	FALSE	0.581971	-12.7371	FALSE	0.581971
SUCRALOSE	sweetener	Arch Oral Biol 27:693 (1982); Trends Biochem Sci 3:61 (1978)	56038-13-2	semisynthetic; E-955	NF, BAN	SPLENDA	-13.252	FALSE	0.493637	-11.4251	FALSE	0.493637
AMMONIUM LACTATE	antipruritic	JACS 75:1242 (1953)	52003-58-4	synthetic; BMS-186091	USAN		-13.2633	FALSE	0.367804	-13.7705	FALSE	0.367804
PURPUROGALLIN-4-CARBOXYLIC ACID	antioxidant			semisynthetic	experimental		-13.2672	FALSE	0.541646	-11.4871	FALSE	0.541646
SULBACTAM	b-lactamase inhibitor	J Antimicrob Chemother 17:389 (1986); Drugs 33:577 (1987)	68373-14-8	semisynthetic; CP-45899	USP, JAN	BETAMAZE	-13.2802	FALSE	0.307517	-12.5212	FALSE	0.307517
ACETAZOLAMIDE	carbonic anhydrase inhibitor, diuretic, antiglaucoma	Br J Opthalmol77:136 (1993); J Wilderness Med 5:34 (1994)	59-66-5	synthetic; 6063	USP, INN, BAN, JAN	ACETAMOX	-13.3112	FALSE	0.0263485	-18.9947	FALSE	0.0263485
MELENGESTROL ACETATE	antineoplastic, progestin	J. Food, Agric. Environ. (2009), 7(2), 202-208; Tetrahedron (1965), 21(7), 1753-60; Proc. R. Soc. Med. (1962), 55, 861-3	2919-66-6	semisynthetic; BDH-1921, 5373, NSC-70968	USAN, INN, BAN		-13.3166	FALSE	0.168879	-11.4893	FALSE	0.168879
alpha-METHYL-L-TYROSINE	tyrosine hydroxylase inhibitor	Life Sci 17: 1777 (1975)	672-87-7	synthetic	experimental		-13.3447	FALSE	0.0172278	-14.8693	FALSE	0.0172278
NARINGIN	antihaemorrhagic, antiinflammatory	JACS 61: 175 (1939); Tetrahedron 19: 773 (1963)	10236-47-2	Citrus spp	experimental		-13.345	FALSE	0.510923	-9.71794	FALSE	0.510923
CYCLOHEXIMIDE	antipsoriatic, protein synthesis inhibitor	Apoptosis (1997), 2(3), 257-264; Biochim. Biophys. Acta (1966), 119(1), 120-9; J. Am. Chem. Soc. (1947), 69(2), 474	66-81-9	synthetic; U-4527	USAN, INN		-13.3485	FALSE	0.542695	-10.6892	FALSE	0.542695
CYCLAMIC ACID	sweetener	Food Cosmet Toxicol 6:313 (1968); 11:735 (1973)	100-88-9	synthetic	USAN, BAN	HEXAMIC ACID	-13.3505	FALSE	0.47922	-13.0974	FALSE	0.47922
FENOTEROL HYDROBROMIDE	betaadrenergic agonist	J. Allergy and Clin. Immunol. (1981), 68(2), 91-7; Eur. J. Pharmacol. (1970), 12(1), 35-43; Arzneim. Forsch. (1967), 17(3), 362-4	13392-18-2	synthetic; TH-1165a	USAN, INN, BAN, JAN	BEROTEC	-13.3589	FALSE	0.355954	-10.2642	FALSE	0.355954
ETHIONINE	antineoplastic; inhibitor DNA methylation	J Org Chem 16:749 (1971); Adv Can Res 7:383 (1963)	67-21-0	synthetic	experimental		-13.3657	FALSE	0.395382	-13.754	FALSE	0.395382
ISOPROTERENOL HYDROCHLORIDE	bronchodilator	Am. Heart J. (1976), 92(5), 661-4; Adv. Drug Res. (1970), 5, 197-253; Circulation (1963), 28, 987-93	51-30-9, 7683-59-2 [isoproterenol]	synthetic	USP, INN, BAN, JAN	AEROLONE	-13.3943	FALSE	0.0473802	-12.8622	FALSE	0.0473802
DIHYDROFOLIC ACID	antidote to methotrexate toxicity	Nature 188:231 (1960); Compr Biochem 21:111 (1971); J Chem Soc(Perkin 1) 1985:1349; Tetrahedron 42:117 (1986)	4033-27-6	dihydrofolate reductase product	experimental		-13.3975	FALSE	0.512843	-16.5302	FALSE	0.512843
SODIUM OXYBATE	anesthetic	Curr Neurol Neurosci Reports 4:155 (2004); Sleep Med 10:661 (2009); J Clin Sleep Med 5:365 (2009)	502-85-2	synthetic; WY-3478, NSC-84223	USAN	XYREM	-13.4038	FALSE	0.44025	-15.3683	FALSE	0.44025
RHOIFOLIN		Experientia 20: 562 (1964); Chem Ber 102: 2083 (1969)	17306-46-6	Chorisia, Citrus and Rhus spp	undetermined activity		-13.4194	FALSE	0.52088	-13.1789	FALSE	0.52088
AMINOLEVULINIC ACID HYDROCHLORIDE	antineoplastic	J Photochem Photobiol B 41:145 (1997); Hautarzt 51:528 (2000); Eur J Dermatol 10:351 (2000)	5451-09-02	synthetic	USAN	LEVULAN	-13.4697	FALSE	0.355998	-14.4392	FALSE	0.355998
MEGESTROL ACETATE	progestogen, antineoplastic	Steroids 11:133 (1968); 12:517, 689 (1968); N Engl J Med 331:347 (1994)	595-33-5, 3562-63-8 [megestrol]	semisynthetic; BDH-1298, SC-10363, 5071	USP, INN, BAN	MEGACE	-13.4985	FALSE	0.010134	-13.002	FALSE	0.010134
ADENOSINE PHOSPHATE	vasodilator, neuromodulator	Biochem J 36:113 (1942); J Chem Edu 46:198 (1971)	61-19-8	widespread in living tissue	USAN, INN, BAN	ADENYL	-13.5013	FALSE	0.192488	-20.5371	FALSE	0.192488
COLFORSIN	adenylate cyclase activator, antiglaucoma, hypotensive, vasodilator	J Biol Chem 258:2960 (1983); J Med Chem 26:436, 486 (1983); TIPS 10:442 (1989)	66575-29-9	Coleus forskohlii; HL-362; L-75-1362B	USAN, INN		-13.5118	FALSE	0.546308	-8.17408	FALSE	0.546308
TRANEXAMIC ACID	hemostatic	N Engl J Med 308:1571 (1983); Drugs 57:1005 (1999)	1197-18-8	synthetic; CL-65366	USAN, INN, BAN, JAN	CYKLOKAPRON	-13.5203	FALSE	0.0121608	-14.2047	FALSE	0.0121608
CHOLIC ACID, METHYL ESTER			1448-36-8	acid as primary bile constituent	undetermined activity		-13.5332	FALSE	0.305807	-11.7253	FALSE	0.305807
ALISKIREN HEMIFUMARATE	renin inhibitor	Curr Opin Invest Drugs 3:1479 (2002); Circulation 111:1012 (2005)	173334-57-1	synthetic	USAN, INN	TEKTURNA	-13.5343	FALSE	0.24138	-13.7016	FALSE	0.24138
MEGLUMINE	diagnostic aid	Radiology (1992), 183(1), 227-38; AJR, Am. J. Roentgenol. (1991), 156(3), 457-66; J. Protozool. (1981), 28(1), 27-30	6284-40-8	semisynthetic	USP, INN, BAN, JAN		-13.546	FALSE	0.015201	-12.1347	FALSE	0.015201
PERILLIC ACID (-)	inhibits posttranslational cys isoprenylation, blocks G-protein	J Am Chem Soc 72: 2381 (1950); Experientia 26: 473 (1970); J Agric Food Chem 24: 377 (1976)	7694-45-3	Salvia dorisiana	experimental		-13.5531	FALSE	0.526468	-11.273	FALSE	0.526468
ALTRENOGEST	progestinantineoplastic	J Anim Sci 49:729 (1979); 52:831 (1981)	850-52-2	synthetic; RU-2267, A-35957	USAN, INN, BAN	REGUMATE	-13.5559	FALSE	0.386145	-12.7915	FALSE	0.386145
ISOTRETINON	antiacne, antineoplastic	Science 195: 487 (9177); N Eng J Med 300: 329 (1979)	4759-48-2	semisynthetic; Ro-4-3780	USP, INN, BAN	ACCUTANE	-13.5629	FALSE	0.00912062	-13.9222	FALSE	0.00912062
TRETINOIN	keratolytic, antiacne, antineoplastic	J Am Acad Dermatol 6:652 (19982); Crit Rev Clin Lab Sci 29:185 (1992)	302-79-4	semisynthetic; UNII-5688UTCO1R	USP, INN, BAN	AVITA	-13.5629	FALSE	0.00912062	-13.9222	FALSE	0.00912062
FOLIC ACID	hematopoietic vitamin	Am. J. Clin. Nutr. (1979), 32(2), 368-417; Chemotherapy (1973), 19(3), 179-95; Semin. Hematol. (1970), 7(1), 23-39	59-30-3	liver, kidney, green plants and fungi	USP, INN, BAN, JAN	FOLICET	-13.5656	FALSE	0.0111474	-22.0441	FALSE	0.0111474
HELICIN		J Chem Soc 1930:2729; Bull Chem Soc Japan 44:526 (1971)	618-65-5	Spiraea spp	undetermined activity		-13.5773	FALSE	0.547255	-12.702	FALSE	0.547255
D-PHENYLALANINE	antidepressant	Folia Psychiatr. Neurol. Jpn. (1983), 37(2), 137-44; D-Amino Acids in Chemistry, Life Sci., and Biotechnology (2011), 173-212; Mod. Pharmacol.-Toxicol. (1978), 12, 489-508.	673-06-3	synthetic	INN		-13.5883	FALSE	0.265051	-13.5034	FALSE	0.265051
5-METHYLHYDANTOIN	anticonvulsant		616-03-5	synthetic	experimental		-13.6005	FALSE	0.376404	-14.0586	FALSE	0.376404
NOVOBIOCIN SODIUM	antibacterial	Pharmacol. Ther. (2003), 99(2), 167-181; Antibiotics 1979), 5(1), 214-34; J. Am. Chem. Soc. (1955), 77, 6404-5	1476-53-5, 303-81-1 [novobiocin]	Streptomyces niveus and S griseus	USP	ALBAMYCIN	-13.6026	FALSE	0.0783794	-11.6307	FALSE	0.0783794
QUERCITRIN	antihemmorrhagic		522-12-3	widespread in plants	experimental		-13.6234	FALSE	0.555044	-13.512	FALSE	0.555044
STIGMASTA-4,22-DIEN-3-ONE		J Chem Soc 1942:391; Phytochemistry 22:2087 (1983)	20817-72-5	plant constituent	undetermined activity		-13.6301	FALSE	0.413882	-16.6426	FALSE	0.413882
DJENKOLIC ACID		J Biol Chem 168: 373 (1947)	498-59-9	djenkol bean (Pithecolobium lobatum)	undetermined activity		-13.6311	FALSE	0.510118	-13.0854	FALSE	0.510118
ETHINYL ESTRADIOL	estrogen, plus progestogen as oral contraceptive	Am. J. Obstet. Gynecol. (1989), 160(5 Pt 2), 1260-4; Int. J. Fertil. (1963), 8, 589-600; Am. J. Obstet. Gynecol. (1947), 54(5), 855-60	57-63-6	semisynthetic NSC-10973;	USP, INN, BAN, JAN	ESTINYL	-13.6343	FALSE	0.00810722	-2.03373	FALSE	0.00810722
BERGENIN	hepatoprotectant	J Chem Soc 1958: 2231; Org Biomol Chem. 6:2713 (2008)	477-90-7	Bergenia spp.	JAN	CUSCUTIN	-13.6398	FALSE	0.548924	-13.7706	FALSE	0.548924
FAMOTIDINE	H2 antihistamine	Am J Med 81 Suppl 4B:1 (1986); Scand J Gastroenterol 22 Suppl 134: 1 (1987)	76824-35-6	synthetic; MK-208	USP, INN, BAN, JAN	PEPCID	-13.6767	FALSE	0.0429455	-17.2656	FALSE	0.0429455
METAPROTERENOL	bronchodilator	Am J Med Sci 253:321 (1967); Toxicol Appl Pharmacol 18:185 (1971)	586-06-1, 5874-97-5 [metaproterenol sulfate]	synthetic	USP, JAN	ALUPENT	-13.7085	FALSE	0.015201	-12.8717	FALSE	0.015201
OXONITINE		J Am Chem Soc 76: 4048 (1954)		derivative of aconitine	undetermined activity		-13.7139	FALSE	0.70729	-4.18132	FALSE	0.70729
GUANADREL SULFATE	antihypertensive	Am. J. Cardiol. (1991), 67(7), 590-6; Aust. J. Pharm. Sci. (1976), 5(2), 35-40; Proc. Soc. Exp. Biol. Med. (1972), 139(2), 600-3	22195-34-2	synthetic	USP, INN	HYLOREL	-13.7361	FALSE	0.52186	-12.2941	FALSE	0.52186
3-DEOXO-3beta-HYDROXYMEXICANOLIDE 16-ENOL ETHER				derivative	undetermined activity		-13.7937	FALSE	0.606919	-11.2775	FALSE	0.606919
PIROMIDIC ACID	antibacterial	Antimicrob Agents Chemother 1970:117, 123	19562-30-2	synthetic; PD-93	INN, JAN	BACTRAMYL	-13.8135	FALSE	0.421225	-16.8432	FALSE	0.421225
PIPEMIDIC ACID	antibacterial	Farmaco Ed Prat 30:252 (1974); Antimicrob Agents Chemother 7:441 (1975)	51940-44-4	synthetic; 1489-RB	INN, BAN, JAN	PIPEDAC	-13.8144	FALSE	0.344543	-17.665	FALSE	0.344543
5alpha-CHOLESTAN-3beta-OL-6-ONE				Mandevilla pentlandiana	undetermined activity		-13.8191	FALSE	0.476862	-13.7159	FALSE	0.476862
METHIONINE SULFOXIMINE (L)	glutamine synthetase inhibitor, ornithine decarboxylase enhancer		15985-39-4	synthetic	experimental		-13.8267	FALSE	0.298974	-14.9855	FALSE	0.298974
THIOPENTAL SODIUM	anesthetic	Prehosp Disast Med 20:324 (2005); Pakistan Vet J 29:11 (2009); J Psychopharmacol 24:203 (2010)	71-73-8, 76-75-5 [thiopental]	synthetic	USP, INN, BAN, JAN	PENTOTHAL	-13.8319	FALSE	0.27997	-12.3543	FALSE	0.27997
SALICIN	analgesic, antipyretic	Am J Med Sci 80:273 (1880); Arch Intern Med 101:997 (1958)	138-52-3	Salix spp	USP-IX		-13.8326	FALSE	0.560634	-13.3356	FALSE	0.560634
NALIDIXIC ACID	antibacterial	Antibiotics (1979), 5(1), 154-75; Prog. Drug Res. (1977), 21, 9-104; J. Bacteriol. (1964), 88, 1112-8	389-08-2, 3374-05-8 [anhydrous], 15769-77-4 [nalidixate sodium]	synthetic; WIN-18320	USP, INN, BAN, JAN	NEGGRAM	-13.8334	FALSE	0.015201	-18.4437	FALSE	0.015201
AMYGDALIN	antiinflammatory, experimental antineoplastic		29883-15-6	Rosaceae spp	experimental		-13.8373	FALSE	0.543229	-11.4028	FALSE	0.543229
FULVESTRANT	antiestrogen	Drugs (2011), 71(3), 363-380; Int. J. Cancer (1994), 56(2), 295-300; Cancer Res. (1991), 51(15), 3867-73	129453-61-8	synthetic; ICI-182780, ZD-9238	USAN, INN, BAN	FASLODEX	-13.852	FALSE	0.010134	-1.86674	FALSE	0.010134
gamma-AMINOBUTYRIC ACID	antihypertensive	Biochem. Pharmacol. (1966), 15(1), 49-54; Br. J. Pharmacol. Chemother. (1964), 23, 313-29; J. Physiol. (1962), 162, 105-20,	56-12-2	widely distributed in higher plants	JAN		-13.8648	FALSE	0.297379	-13.9958	FALSE	0.297379
ESTRADIOL	estrogen	Experientia (1990), 46(1), 13-25; J. Steroid Biochem. (1989), 34(1-6), 285-7; Ann. N. Y. Acad. Sci. (1986), 464, 152-67	50-28-2	pregnancy urine	USP, INN, BAN	VIVELLE	-13.8699	FALSE	0.00709382	6.25888	TRUE	0.00709382
GEMIFLOXACIN MESYLATE	antibacterial	Antimicrob Agents Chemother 44:1604 (2000); Expert Opin Pharmacother 5:1117 (2004)	204519-65-3	synthetic; SB-265805S, LB-20304a	USAN	FACTIVE	-13.8907	FALSE	0.155998	-18.6934	FALSE	0.155998
TIMONACIC	hepatoprotectant	Gazz Med Ital 131:251, 265 (1972); Lancet 1:68 (1980	444-27-9	synthetic; NSC-25855	INN	DETOXEPA	-13.8942	FALSE	0.453221	-14.2981	FALSE	0.453221
CYPROTERONE	antiandrogen	Clin. Exp. Dermatol. (1979), 4(4), 501-7; Prog. Clin. Biol. Res. (1988), 260, 63-75; J. Steroid Biochem. (1987), 28(4), 379-84	2098-66-0	synthetic; SH-881	INN, BAN, JAN		-13.9184	FALSE	0.459022	-13.692	FALSE	0.459022
TENIPOSIDE	antineoplastic	Cancer Res 35:1756 (1975); 38:2549 (1978); Clin Pharmokinet 12:223 (1987); Anal Profiles Drug Subs 19:575 (1990)	29767-20-2	semisynthetic; VM-26	USAN, INN, BAN	VUMON	-13.9213	FALSE	0.00912062	-15.5802	FALSE	0.00912062
LEVETIRACETAM	antiepileptic	Drugs (2011), 71(4), 489-514; Eur. J. Pharmacol. (1995), 286(2), 137-46; Eur. J. Pharmacol. (1992), 222(2-3), 193-203	102767-28-2	synthetic; UCB-L059, UCB-22059	USAN, INN, BAN	KEPPRA	-13.9298	FALSE	0.479542	-10.4713	FALSE	0.479542
3beta-HYDROXYISOALLOSPIROST-9(11)-ENE				semisynthetic	undetermined activity		-13.9402	FALSE	0.609673	-11.9223	FALSE	0.609673
CANAVANINE	NO synthase inhibitor	Phytochemistry 6: 863 (1967); Eur J Pharmacol 269: 269; 271: 87 (1994)	543-38-4	Canavalia ensiformis	experimental		-14.0061	FALSE	0.438031	-14.165	FALSE	0.438031
DOXORUBICIN	antineoplastic	Eur. J. Pharmacol. (2001), 415(1), 1-11; Tet. Lett. (1969), (13), 1007-10; Cancer Chemother. Rep. (1969), 53(1), 33-7	23214-92-8	semisynthetic; NSC-123127	USAN, INN, BAN	RUBEX	-14.0246	FALSE	0.00709382	-11.7887	FALSE	0.00709382
EPIRUBICIN HYDROCHLORIDE	antineoplastic	Pharmacol. Rev. (2004), 56(2), 185-229; Cancer Res. (1976), 36(6), 1962-6; J. Med. Chem. (1975), 18(7), 703-7	56390-09-1	synthetic; IMI-28	USAN, INN, BAN, JAN	ELLENCE	-14.0246	FALSE	0.0391165	-11.7887	FALSE	0.0391165
LEVOCARNITINE	cofactor for fatty acid metabolism, replenisher in arterial disease	Curr. Drug Metab. (2011), 12(7), 667-678; Drug Discovery Today: Dis. Mech. (2009), 6(1-4), e31-e39; Expert Rev. Endocrinol. Metab. (2008), 3(6), 777-783	541-15-1	semisynthetic	USP, INN, BAN, JAN	CARNITOR	-14.0715	FALSE	0.0243217	-16.8637	FALSE	0.0243217
3alpha,12alpha-DIHYDROXY-PREGNAN-20-ONE				semisynthetic	undetermined activity		-14.0748	FALSE	0.390937	-11.571	FALSE	0.390937
CHOLESTEROL	emulsifying agent	Endocr Rev 3:299 (1982)	57-88-5	common animal sterol	USAN, NF		-14.0804	FALSE	0.406242	-13.7218	FALSE	0.406242
SIMVASTATIN	antihyperlipidemic, HMGCoA reductase inhibitor	Anal Profiles Drug Subs Excip 22:359 (1993); Clin Cardiol 23:39 (2000); Am J Cardiol 86:406 (2000)	79902-63-9	synthetic; MK-733	USP, INN, BAN	ZOCOR	-14.0846	FALSE	0.010134	-12.9968	FALSE	0.010134
CALCIUM GLUCEPTATE	calcium replenisher	Br J Anaesth 52:501 (1980); J Pharmaceut Sci Technol 40:48 (1986)	299-28-5	synthetic	USP		-14.1084	FALSE	0.509039	-15.5675	FALSE	0.509039
CYCLOLEUCINE	NMDA receptor antagonist (gly)		52-52-8	synthetic	experimental		-14.1603	FALSE	0.436127	-14.8866	FALSE	0.436127
DROSPIRENONE	aldosterone antagonist	J. Med. Chem. (1985), 28(5), 546-50; Arzneim. Forsch. (1984), 34(3), 241-6; Angew. Chem. (1982), 94(9), 718-19	67392-87-4	synthetic; ZK-30595	USP, INN, BAN		-14.1624	FALSE	0.52739	-14.8695	FALSE	0.52739
CHOLECALCIFEROL	vitamin D3	J Biol Chem 247: 2328 (1972)	67-97-0	fish oils	USP, INN, BAN, JAN		-14.2177	FALSE	0.00304021	-13.2832	FALSE	0.00304021
CARBENOXOLONE SODIUM	antiinflammatory, antisecretory, antiulcer	Pharmacol Res Commun 16:875 (1984); Anal Profiles Drug Subs Excip 24:1 (1996)	7421-40-1, 5697-56-3 [carbenoxolone]	semisynthetic	USAN, INN, BAN, JAN	SANODIN	-14.231	FALSE	0.623264	-14.0906	FALSE	0.623264
LASALOCID SODIUM	antibacterial	J Am Chem Soc 73: 5295 (1951); Am J Vet Res 42:433 (1981)	25999-31-9	Streptomyces lasaliensis	USAN, INN, BAN	BOVOTEC	-14.2354	FALSE	0.611678	-7.58626	FALSE	0.611678
ACYCLOVIR	antiviral	N Engl J Med 308:1448 (1983); 310:1545 (1984); 327:782 (1992)	59277-89-3	synthetic	USP, INN, BAN, JAN	ZOVIRAX	-14.2405	FALSE	0.356316	-19.0748	FALSE	0.356316
8beta-HYDROXYCARAPIN, 3,8-HEMIACETAL				derivative	undetermined activity		-14.2553	FALSE	0.59151	-11.7049	FALSE	0.59151
PIRACETAM	antinauseant	Arch Int Pharmacodyn Ther 166:238 (1967); 188:401 (1970); Arzneim Forsch 30:1947 (1980)	7491-74-9	synthetic; CL-871; UCB-6215	USAN, INN, BAN	NORZETAM	-14.2704	FALSE	0.495649	-13.3791	FALSE	0.495649
ERYTHROMYCIN ESTOLATE	antibacterial	Am. J. Hosp. Pharm. (1980), 37(9), 1199-205; Antibiot. Annu. (1960), 893-8; Antibiot. Annu. (1959), 364-74	134-36-1, 114-07-8 [erythromycin]	Streptomyces erythreus	USP, INN, BAN, JAN	ILOSONE	-14.2736	FALSE	0.398164	39.7873	TRUE	0.398164
ALGESTONE ACETOPHENIDE	antiacne, progestin	J Anim Sci 26:764 (1967); Acta Endocrinol 61:494 (1969); 65:683 (1970)	24356-94-3	semisynthetic; SQ-15101	USAN	DROXONE	-14.2933	FALSE	0.543544	-16.8876	FALSE	0.543544
CARNITINE (dl) HYDROCHLORIDE	antihyperlipoproteinemic, gastric/ pancreatic secretion stimulant	Cardiovasc Res 51:21 ((2001); Nutrition 20:709 (2004); Ann NY Acad Sci 1033:1 (2004)	461-06-3	striated muscle, liver; also in Pisum sativum	INN, JAN	FLATISINE	-14.3371	FALSE	0.398098	-15.7657	FALSE	0.398098
PROGESTERONE	progestogen	Proc Soc Exp Biol Med 46:116 (1941); Vitam Horm 23:209 (1965)	57-83-0	semisynthetic; NSC-9704	USP, INN, BAN, JAN	ENDOMETRIN	-14.3505	FALSE	0.00608042	-15.82	FALSE	0.00608042
COLCHICINE	antimitotic, antigout agent	J Am Chem Soc 74: 487 (1952)	64-86-8	Colchicum autumnale	USP, JAN		-14.3518	FALSE	0.0131742	-13.5415	FALSE	0.0131742
MEDROXYPROGESTERONE ACETATE	contraceptive	Am. J. Obstet. Gynecol. (1994), 170(5 Pt 2), 1543-9; Proc. Soc. Exp. Biol. Med. (1960), 103, 175-7; J. Am. Chem. Soc. (1958), 80, 2904-5	71-58-9, 520-85-4 [medroxyprogesterone]	semisynthetic; NSC-26386	USP, INN, BAN, JAN	PROVERA	-14.3563	FALSE	0.010134	-14.3532	FALSE	0.010134
ICARIIN	hepatoprotective	Planta Med 61: 523 (1995); J Chromatog A 963: 239 (2002)	489-32-7	Epimedium spp	experimental		-14.3604	FALSE	0.579252	-12.125	FALSE	0.579252
VIGABATRIN	anticonvulsant	Neuropharmacology 21:803 (1982); Clin Neuropharmacol 8:1 (1985); Drugs 41:889 (1991)	60643-86-9	synthetic; MDL-71754	USAN, INN, BAN		-14.3607	FALSE	0.344857	-13.3295	FALSE	0.344857
VALACYCLOVIR HYDROCHLORIDE	antiviral	Drugs 52:754 (1996); N Engl J Med 340:1462 (1999); 350:11 (2004)	124832-27-5	synthetic; BW-256-U-87	USAN, INN, BAN	VALTREX	-14.3706	FALSE	0.33171	-16.5994	FALSE	0.33171
CITIOLONE	hepatoprotectant, free radical scavenger	Cryobiology 30:313 (1993); Histochemistry 101:215 (1994); Contact Dermatitis 33:352 (1995)	1195-16-0	synthetic	INN	CITIOLASE	-14.4014	FALSE	0.468037	-13.9187	FALSE	0.468037
3beta-HYDROXYDEOXODIHYDRODEOXYGEDUNIN				Meliaceae spp	undetermined activity		-14.4213	FALSE	0.583297	-11.4785	FALSE	0.583297
CADAVERINE TARTRATE			462-94-2(base)	putrifaction of lysine; sectrtion of the fox Vulpes vulpes	undetermined activity		-14.4262	FALSE	0.395746	-15.524	FALSE	0.395746
THIOCTIC ACID	hepatoprotectant	JACS 74:1868, 3455 (1992); Angewante Chemie Int Ed 4:846 (1965); Arzneim Forsch 20:1210 (1970)	1077-24-7	synthetic; alpha-lipoic acid	JAN	BILETAN	-14.438	FALSE	0.495557	-14.1554	FALSE	0.495557
ERYTHROMYCIN STEARATE	antibacterial	J. Antimicrob. Chemother. (1984), 14(2), 157-63; J. Antimicrob. Chemother. (1980), 6(3), 389-92	643-22-1; 114-07-8(base)	Streptomyces erythreus	INN, BAN, JAN	ERYTHROCIN	-14.4645	FALSE	0.448625	52.0935	TRUE	0.448625
ALLANTOIN	wound healing agent	J Pharmacol Exp Therap 81:1 (1944); Biochem J 312:315 (1995)	97-59-6	allantoic fluid; widely distributed in plants	USP, BAN, JAN	ALCLOXA	-14.4708	FALSE	0.548769	-14.1149	FALSE	0.548769
PENCICLOVIR	antiviral	Drugs Future 14:347 (1989); Eur J Clin Pharmacol 43:513 (1992)	39809-25-1	synthetic; BRL-39123	USAN, INN, BAN	DENAVIR	-14.4729	FALSE	0.462131	-17.758	FALSE	0.462131
L-DEOXYALLIIN	antineoplastic	J Cancer Res 50:5084 (1990)	21593-77-1	Allium spp	experimental		-14.5519	FALSE	0.411809	-14.8314	FALSE	0.411809
CANRENONE	aldosterone antagonist; antifibrogenic	Eur J Clin Pharmacol 9: 253 (1976); Gastroenterology 124: 504 (2003)	976-71-6	synthetic; SC-9376	USAN, INN		-14.5667	FALSE	0.333653	-15.0727	FALSE	0.333653
ORLISTAT	reversible lipase inhibitor, antiobesity	J Clin Pharmacol 35:1103 (1995); JAMA 281:235 (1999); J Clin Pharmacol 43 :428 (2003)	96829-58-2	semisynthetic; Ro-18-0647/002	USAN, INN, BAN	XENICAL	-14.6121	FALSE	0.010134	-11.4484	FALSE	0.010134
BETULINIC ACID	antineoplastic	Acta Chem Scand 19: 1661 (1965); Nature Medicine 1: 1046 (1995)	472-15-1	Betula spp.	experimental		-14.629	FALSE	0.548758	-12.3083	FALSE	0.548758
MITOMYCIN	antineoplastic	Semin. Oncol. (1988), 15(3 Suppl 4), 74-9; Science (1963), 142(3596), 1181-3; Proc. Natl. Acad. Sci. U. S. A. (1963), 50, 355-62	50-07-7	Streptomyces verticillatus; NSC-26980	USP, INN, BAN, JAN	MUTAMYCIN	-14.6303	FALSE	0.00912062	-14.3845	FALSE	0.00912062
DESACETYL (7)KHIVORINIC ACID, METHYL ESTER				semisynthetic	undetermined activity		-14.6324	FALSE	0.6064	-7.77998	FALSE	0.6064
DOCETAXEL	antineoplastic	Acc. Chem. Res. (1993), 26(4), 160-7; Cancer Res. (1991), 51(18), 4845-52; J. Med. Chem. (1991), 34(3), 992-8	148408-66-6	synthetic; RP-56976	USAN, INN, BAN	TAXOTERE	-14.6523	FALSE	0.476641	-9.95941	FALSE	0.476641
ESTRIOL	estrogen	JACS 76:2943 (1954); Biochem Prep 12:81 (1968); J Steroid Biochem 20:945 (1984)	50-27-1, 514-68-1 [as, succinate]	mammalian hormone	USP, INN, BAN, JAN	THEELOL	-14.6767	FALSE	0.245464	0.823723	TRUE	0.245464
HYDROLYSIS PRODUCT OF BUSSEIN				structure tentative	undetermined activity		-14.6803	FALSE	0.718252	-11.8399	FALSE	0.718252
CICLOPIROX OLAMINE	antifungal	Arzneim Forsch 31:1309 (1981); Expert Opin Drug Saf 4:235 (2005)	41621-49-2	synthetic; HOE-296	USP, INN, BAN	LOPROX	-14.6825	FALSE	0.551672	-11.9093	FALSE	0.551672
N-METHYL-D-ASPARTIC ACID (NMDA)	NMDA agonist		6384-92-5	synthetic	experimental		-14.6883	FALSE	0.385158	-14.705	FALSE	0.385158
AFALANINE	antidepressant, used to prevent kidney damage	J Lab Clin Med 105:132 (1985); Carbohydrate Polymers 64:85 (2006)	2901-75-9	synthetic	INN		-14.6891	FALSE	0.38955	-15.2136	FALSE	0.38955
ACETYLPHENYLALANINE				synthetic	undetermined activity		-14.6891	FALSE	0.38955	-15.2136	FALSE	0.38955
HEDERAGENIN			465-99-6	Clematis, Hedera spp	undetermined activity		-14.7026	FALSE	0.537911	-11.6321	FALSE	0.537911
18alpha-GLYCYRRHETINIC ACID	antiinflammatory			epimer of aglycone Glycyrrhiza glabra	experimental		-14.7066	FALSE	0.560196	-11.0827	FALSE	0.560196
ENOXOLONE	antitussive, antiinflammatory, antibacterial	Pure Appl. Chem. (2002), 74(7), 1189-1198; Mini-Rev. Chem. (2011), 11(10), 881-7; Phytother. Res. (2008), 22(6), 709-24	471-53-4	derivative	INN, BAN, JAN		-14.7066	FALSE	0.560196	-11.0827	FALSE	0.560196
LOVASTATIN	antihyperlipidemic, HMGCoA reductase inhibitor	PNAS 77:3957 (1980); Int J Oncol 12:717 (1998)	75330-75-5	Aspergillus spp; mevinolin	USP, INN, BAN	MEVACOR	-14.7182	FALSE	0.00912062	-13.5122	FALSE	0.00912062
PREGNENOLONE	glucocortcoid, antiinflammatory	Brain Res 270:119 (1983); Endocrinology 140:1936 (1999); J Steroid Biochem Mol Biol 75:1 (2000)	145-13-1, 4598-67-8 [pregnenolone succinate]	semisynthetic	INN, BAN		-14.7796	FALSE	0.298186	-13.1183	FALSE	0.298186
PHLORIDZIN	induces experimental glucosuria, antifeedant	J Chem Soc 1933: 1170; Physiol Rev 25: 255 (1945)	60-81-1	Rosaceae spp	experimental		-14.7862	FALSE	0.559309	-11.725	FALSE	0.559309
PENTOXIFYLLINE	PDE inhibitor, bronchodilator, vasodilator	Arzneim Forsch 21:1159, 1160 (1971); Drugs 34:50 (1987)	6493-05-06	synthetic; BL-191	USP, INN, BAN, JAN	PENTOXIL	-14.7885	FALSE	0.0192546	-17.5357	FALSE	0.0192546
MOXIDECTIN	anthelmintic, antiparasitic	J Econ Entomol 84:1266 (1991); Am J Vet Res 53:1409 (1992)	113507-06-5	semisynthetic; CL-301423	USAN, INN, BAN	CYDECTIN	-14.7956	FALSE	0.596623	-13.2754	FALSE	0.596623
ORNITHINE HYDROCHLORIDE	hepatoprotectant, anticholesteremic	Trends Biochem Sci 7:156 (1982); Metab Brain Dis 8:151 (1993)	70-26-8	widespread in nature	INN		-14.799	FALSE	0.325185	-16.649	FALSE	0.325185
RUTIN	vascular protectant	J Am Pharm Assoc 39:557 (1950); Anal Profiles Drug Subs 12:623 (1983)	153-18-4	Ruta graveolens, widespread in plants	NF-XI, INN, BAN, JAN	BIRUTAN	-14.8381	FALSE	0.655127	-14.8726	FALSE	0.655127
FINASTERIDE	anti-androgen, alpha-reductase inhibitor	Pharmacotherapy 13:309 (1993); N Eng J Med 338:557 (1998)	98319-26-7	synthetic; MK-906	USP, INN, BAN	PROSCAR	-14.839	FALSE	0.0111474	-13.5817	FALSE	0.0111474
AZITHROMYCIN	antibacterial	J Antimicrob Chemother 31 Suppl E:1 (1993); Drugs 56:273 (1998); Lancet 354:891 (1999)	83905-01-5, 117772-70-0 [dihydrate]	semisynthetic	USP, INN, BAN	ZITHROMAX	-14.8703	FALSE	0.0172278	55.7041	TRUE	0.0172278
CHLOROGENIC ACID	antioxidant, free radical scavenger	Phytochemistry 15: 703 (1976); Biochem J 361: 57 (2002)	327-97-9	occurence in many plants	experimental		-14.8748	FALSE	0.526019	-16.2388	FALSE	0.526019
PROXYPHYLLINE	PDE inhibitor, bronchodilator, vasodilator	Eur J Clin Pharmacol 19:149 (1981); Int J Pharmaceutics 38:139 (1987)	6003-00-9	synthetic	INN, BAN, JAN	BRONTYL	-14.883	FALSE	0.175253	-18.9421	FALSE	0.175253
LIPOAMIDE	hepatoprotectant	Br. J. Pharmacol. (2011), 162(5), 1213-1224; Free Radical Biol. Med. (2008), 44(7), 1465-74; Free Radical Biol. Med. (1999), 27(9-10), 1103-13	3206-73-3	semisynthetic; thioctic acid amide	JAN		-14.8925	FALSE	0.528663	-15.0077	FALSE	0.528663
DIOSGENIN	antiinflammatory, estrogen	Konstitution und Vorkommen der Organischen Pflanzenstoffe,2nd edn, # 2095 (1972); Anal Profiles Drug Subst 23:99 (1994)	512-04-9	Clintonia, Dioscorea and Solanum spp, Trillium erectum, Balanites aegyptiaca, Aletris farinosa	experimental		-14.9063	FALSE	0.590694	-14.1571	FALSE	0.590694
ANDROSTA-1,4-DIEN-3,17-DIONE		J Am Chem Soc 80: 6148 (1958); 83: 4627 (1961)	897-06-3	mammary neoplasms; cholesterol metabolite	undetermined activity		-14.9142	FALSE	0.191997	-15.5143	FALSE	0.191997
DESOXYCORTICOSTERONE ACETATE	mineralocorticoid	Endocrinology (1967), 81(6), 1231-40; Arch. Int. Pharmacodyn. Ther. (1967), 166(1), 79-86; Acta Endocrinol. (1967), 54(3), 399-410	56-47-3	adrenocortex	USP, INN, BAN	PERCOTEN	-14.9182	FALSE	0.246061	-16.5964	FALSE	0.246061
SODIUM CYCLAMATE	sweetener	Food Cosmet Toxicol 6:313 (1968); 11:735 (1973)	100-88-9(acid)	synthetic	NF-XIII, INN, BAN	SUCARYL SODIUM	-14.9314	FALSE	0.505049	-15.6403	FALSE	0.505049
METHYLDOPA	antihypertensive	Br J Pharmacol 45:167p, 168p	41372-08-1, 555-30-6 [anhydrous]	synthetic	USP, INN, BAN, JAN	ALDOMET	-14.9591	FALSE	0.245109	-16.2004	FALSE	0.245109
HECOGENIN	antiinflammatory	Planta Med 63:199 (1997)	467-55-0	Agave and Yucca spp	experimental		-14.9683	FALSE	0.575426	-13.5747	FALSE	0.575426
EPIANDROSTERONE		J Am Chem Soc 75: 2275 (9153)		in normal human urine	undetermined activity		-14.9769	FALSE	0.361215	-12.5095	FALSE	0.361215
L(+/-)-ALLIIN	antibacterial, antioxidant	Helv Chim Acta 34:481 (1951); Phytochemistry 15:521 (1976)	556-27-4(-)	Allium species	experimental		-14.9839	FALSE	0.415764	-15.3769	FALSE	0.415764
MUCIC ACID		Nature 174: 930 (1974)	526-99-8	brown algae, various fruits and fungi	undetermined activity		-14.9954	FALSE	0.273251	-16.4202	FALSE	0.273251
QUEBRACHITOL			642-38-6	common in dicotyledons	undetermined activity		-14.9992	FALSE	0.40778	-14.1811	FALSE	0.40778
XYLOCARPUS A		Adv Med Phytochemistry 1986: 179		Meliaceae spp	undetermined activity		-15.0144	FALSE	0.699644	-10.3542	FALSE	0.699644
ADELMIDROL	antiinflammatory, analgesic	Acta Dermatovenerol Croat 15:80 (2007); J Cell Mol Med. 13:1086 (2009)	1675-66-7	synthetic	INN	RETOPIX	-15.0232	FALSE	0.491286	-13.7611	FALSE	0.491286
AMINOHYDROXYBUTYRIC ACID	antiepileptic	J Clin Endocrinol Metab 47:1336 (1978); J Neurosci 1:132 (1981); Stereotactic Functional Neurosurgery 69:243 (1997)	924-49-2	synthetic	JAN	GAMIBETAL	-15.0328	FALSE	0.336329	-15.3987	FALSE	0.336329
TESTOSTERONE PROPIONATE	androgen, antineoplastic	Biochem J 31:780 (1937); Endocrinology 26:26 (1940); J.Urol 48:778 (1942); J Clin Invest 24:89 (1945)	57-85-2	semisynthetic	USP, JAN	VIRORMONE	-15.0414	FALSE	0.300433	-15.2179	FALSE	0.300433
ACEXAMIC ACID	wound healing agent	Digestion 51 18 (1992)	57-08-9	synthetic	INN, BAN	COPINAL	-15.0416	FALSE	0.366287	-15.3091	FALSE	0.366287
ESCULIN MONOHYDRATE	antiinflammatory	Naturwiss 29: 650 (1941); Phytochemistry 11: 657 (1972); Contact Dermatitis 6:150 (1980)	531-75-9	Actinidia spp, Aesculus hippocastanum, Fraxinus spp	experimental	ESCOSYL	-15.0545	FALSE	0.563807	-16.6402	FALSE	0.563807
AMINOCAPROIC ACID	hemostatic	Br Med J 4:17 (1975); J Surg Oncology 33:109 (1986); J Thorac Cardiovasc Surg 95:538 (1988); Circulation 99:81 (1999)	60-32-2	synthetic	USP, INN, BAN	AMICAR	-15.0632	FALSE	0.0192546	-15.8103	FALSE	0.0192546
QUINAPRILAT	antihypertensive, ACE inhiibitor	Hypertension 30:912 (1997); J Thorac Cardiovasc Surg 124:352 (2002)	85441-60-7	synthetic; CI-928	USAN, INN		-15.0772	FALSE	0.21557	-10.4191	FALSE	0.21557
L-BUTHIONINE SULFOXIMINE	inhibitor of gamma-glutamylcysteine synthetase	J Biol Chem 254:7558 (1979); 257:13704 (1982); Bone Marrow Transplant 30:135 (2002)	83730-53-4	synthetic	experimental		-15.0837	FALSE	0.460263	-16.2067	FALSE	0.460263
DEOXYADENOSINE			16373-93-6	synthetic	undetermined activity		-15.0965	FALSE	0.236077	-24.4021	FALSE	0.236077
ERYTHROMYCIN ETHYLSUCCINATE	antibacterial	Clin. Ther. (1989), 11(6), 812-9; Pediatr. Infect. Dis. (1982), 1(6), 384-7; Antibiot. Chemother. (1957), 7, 487-9	1264-62-6, 114-07-8 [erythromycin]	semisynthetic	USP, JAN	ERYPED	-15.0966	FALSE	0.0172278	38.1651	TRUE	0.0172278
NADIDE	alcohol and narcotic antagonist	J. Pharmacol. Exp. Ther. (2008), 324(3), 883-93; Psychopharmacologia (1969), 15(2), 144-52; JAMA, J. Am. Med. Assoc. (1967), 200(10), 881-2	53-84-9	synthetic; DPN, CO-1, NAD	USAN, INN, BAN, JAN		-15.0986	FALSE	0.759363	-24.2109	FALSE	0.759363
TYLOSIN TARTRATE	antibacterial	Chem Ber 108:2481 (1975); Infection 5:183 (1977); Antimicrob Agents Chemother 20:214 (1981); US Pat 1981, 4 304 856; J Antibiot 35: 921, 1675 (1982)	1405-54-5, 1401-69-0(base)	Streptomyces fradiae	USP, INN, BAN	TYLAN	-15.1325	FALSE	0.814353	-2.8275	FALSE	0.814353
d,l-threo-3-HYDROXYASPARTIC ACID	L-aspartate beta-carboxylase inhibitor		4294-45-5	Streptomyces spp, Arthrinium phaeospermum, Dactylosporangium aurantiacum	experimental		-15.1368	FALSE	0.154608	-14.2814	FALSE	0.154608
ACETYL-L-LEUCINE	antivertigo	US pat 2941924 (1960)	99-15-0	synthetic; RP-7452	INN	TANGANIL	-15.1381	FALSE	0.453047	-16.3149	FALSE	0.453047
LITHOCHOLIC ACID	LD50(mouse) 3900 mg/kg po	JACS 71:4126 (1949)	434-13-9	mammalian bile and gallstones, faecal matter	experimental		-15.1519	FALSE	0.22367	-13.9399	FALSE	0.22367
[truncated: 341 more rows]
